# Supplementary material for: Insights into the Structure and Protein Composition of Moorella thermoacetica Spores Formed at Different Temperatures
Source: Int J Mol Sci. 2022 Jan 4;23(1):550. doi: 10.3390/ijms23010550 (PMC8745062; doi:10.3390/ijms23010550)
Supplement: Supplementary file 1 [file ijms-23-00550-s001.zip]

Archive with 2 entries (2 files):
- Tables.ods
- Figures.pdf
