# Supplementary material for: Insights into the Structure and Protein Composition of Moorella thermoacetica Spores Formed at Different Temperatures
Source: Int J Mol Sci. 2022 Jan 4;23(1):550. doi: 10.3390/ijms23010550 (PMC8745062; doi:10.3390/ijms23010550)
Supplement: Supplementary file 1 [file ijms-23-00550-s001.zip › Tables.ods]

## Sheet: TableS1
Table S1. Diameters of spores formed at 55°C and 45°C
Spore diameter 55°C ( µm)	Spore diameter 55°C ( µm)	Spore diameter 45°C (µm)	Spore diameter 45°C (µm)		Condition	Mean	Standard deviation
1,47	1,17	0,96	0,94		spores 55°C	1,238701299	0,137547606
1,3	1,12	1,28	0,95		spores 45°C	1,108767123	0,131834758
1,36	1,17	1,22	1,17
1,43	1,21	1,18	0,94
1,2	1,08	1,4	1,17
1,15	1,07	1	1,25		Descriptive Statistics:
1,06	1,45	0,85	1,27
1,3	1,13	0,99	1,15		Variable	Observations	Obs. with missing data	Obs. without missing data	Minimum	Maximum	Mean	Standard deviation
1,24	1,15	1,15	1,19		Spores 55 °C	78	0	78	0.870	1.650	1.239	0.137
1,03	1,31	1,06	1,24		Spores 45 °C	73	0	73	0.850	1.460	1.109	0.132
1,32	1,34	0,96	1,14
1,42	1,14	1,11	0,93
1,25	1,23	1,02	1		Two-sample independent t-test / Two-sided test :
1,3	1,15	0,93	1,18
1,3	1,2	1,06	1,14		95% confidence interval around the difference in means :
1,24	1,14	1,04	1,29		[ 0,087; 0,174 [
1,29	1,16	1,03	1,1
1,25	1,19	1,14	1,04		Difference 0.131
1,24	1,37	1,03	1,03		t (Observed value) 5.971
1,44	1,21	1,11	1,36		|t| (Critical value) 1.976
1,27	1,36	0,94	1,18		DDL 149
1,33	1,04	1,15	1,31		p-value (two-sided) < 0.0001
1,12	1,17	0,93	1,18		alpha 0.05
1,65	1,18	1,07	0,97
1,29	1,02	1,06	1,1		Test Interpretation:
1,32	1,15	1,01	1,09		H0: The difference between the means is equal to 0.
1,27	1,31	1,2	0,93		Ha: The difference between the means is different from 0.
1,25	1,2	1	1,17		Since the calculated p-value is lower than the significance level alpha=0.05, we must reject the null hypothesis H0, and
1,18	0,94	1,13	1,46		retain the alternative hypothesis Ha.
1,27	0,87	0,91	1,26		The risk of rejecting the null hypothesis H0 when it is true is less than 0.01%.
1,34	1,26	1,22	0,88
1,19	1,09	1,2	0,99
0,93	1,47	1,1	1,32
1,24	1,18	1,17	1,13
1,35	1,41	1,04
1,26	1,35	1,21
1,46	1,44	1,1
1,22	1,09	1,19
1,41	1,22	1,34

## Sheet: TableS2
Table S2. Spore coat and exosporium proteins not identified in silico in Moorella thermoacetica strain ATCC 39073 genome
Locus encoding the proteina	Proteinb	Protein identificationb	Protein localizationc	Protein functionc
BSU00290	YaaQ	Uncharacterized protein YaaQ	ndd	Unknown
BSU02310	YbfO	Putative hydrolase YbfO	nd	Unknown
BSU02600	CwlJ	Cell wall hydrolase CwlJ	Outer edge of spore cortex/inner spore coat	Involved in germination
BSU04110	LipC (YcsK)	Spore germination lipase LipC	Inner coat	Involved in germination
BSU04630	YdcC	Sporulation protein YdcC	Outer membrane	Unknown
BSU06300	CotA	Spore coat protein A	Outer coat	Laccase, resistance of the spore
BSU06890	CotJA	Protein CotJA	Inner coat	Polypeptide composition of the spore coat
BSU07830	YfkO (HypO)	Putative NAD(P)H nitroreductase YfkO	nd	Protein against NaOCl stress
BSU07930	YfkD	Uncharacterized protein YfkD	nd	Unknown
BSU08800	YgaK	Uncharacterized FAD-linked oxidoreductase YgaK	Outer membrane	Unknown
BSU08920	YhbB	Uncharacterized protein YhbB	Coat-associated	Unknown
BSU09020	YhcB	Uncharacterized protein YhcB	nd	Unknown
BSU09140	YhcM	Uncharacterized protein YhcM	nd	Unknown
BSU09150	YhcN	Lipoprotein YhcN	Inner membrane	Involved in germination
BSU10390	YhfW	Putative Rieske 2Fe-2S iron-sulfur protein YhfW	Inner membrane	Unknown
BSU10400	YhxC	Uncharacterized oxidoreductase YhxC	Coat-associated	Unknown
BSU10900	YisY	AB hydrolase superfamily protein YisY	Inner coat	Protection of the spore
BSU11430	OppA	Oligopeptide-binding protein OppA (Stage 0 sporulation protein KA)	Inner membrane	Initiation of sporulation, competence development
BSU11740	CotZ	Spore coat protein Z	Crust	Morphogenetic protein (insoluble fraction), spore crust assembly
BSU11750	CotY	Spore coat protein Y	Crust	Morphogenetic protein (insoluble fraction), spore crust assembly
BSU11760	CotX	Spore coat protein X	Crust	Morphogenetic protein (insoluble fraction), spore crust assembly
BSU12050	YjdH	Uncharacterized protein YjdH	Coat-associated	Unknown
BSU12490	YjqC	Uncharacterized protein YjqC	Inner coat	Protection of the spore and potentially involved in coat cross-linking
BSU13789	YkzQ	Uncharacterized protein YkzQ	Outer coat	Unknown
BSU14100	YkuJ	Uncharacterized protein YkuJ	nd	Unknown
BSU14220	AhpA (YkuU)	Putative peroxiredoxin YkuU	nd	Protection against peroxide stress
BSU16710	YmxG	Uncharacterized zinc protease YmxG	nd	Control of proteolytic activity
BSU16845	YmfF	Probable inactive metalloprotease YmfF	nd	Unknown
BSU17030	CotE	Spore coat protein E	Outer coat	Morphogenetic protein essential for the proper assembly of the outer spore coat
BSU17670	CotU (YnzH)	Uncharacterized protein YnzH	Outer coat	Resistance of the spore
BSU17700	CotC	Spore coat protein C	Outer coat	Resistance of the spore
BSU18670	OxdD	Oxalate decarboxylase OxdD	Inner coat	Protection of the spore
BSU19610	YodI	Uncharacterized protein YodI	Outer membrane	Unknown
BSU24210	YqiG	Probable NADH-dependent flavin oxidoreductase YqiG	nd	Unknown
BSU24620	CotN	Spore coat-associated protein N	Coat-associated	Biofilm formation
BSU25080	YqfX	Uncharacterized protein YqfX	nd	Unknown
BSU25380	YqfA	UPF0365 protein YqfA	Core	Resistance againts sublancin
BSU26560	YrkC	Uncharacterized protein YrkC	Coat-associated	Protection of CotU and CotC in the mother cell, required for the assembly of several outer coat proteins
BSU27468	YrzQ	Uncharacterized protein YrzQ	nd	Unknown
BSU27830	CoxA (YrbR)	Sporulation cortex protein CoxA	nd	Resistance of the spore
BSU27840	SafA	SpoIVD-associated factor A	Inner coat	Morphogenetic protein, major organizer of the inner spore coat
BSU28820	ysdC	Putative aminopeptidase YsdC	nd	Unknown
BSU29490	Tpx	Thiol peroxidase	nd	Unknown
BSU30900	CotS	Spore coat protein S	Outer coat	Resistance of the spore
BSU30920	CotI (YtaA)	Spore coat protein I	Coat-associated	Spore envelope
BSU31270	Tgl	Protein-glutamine gamma-glutamyltransferase	Inner coat	Introduction of crosslinks in the spore coat protein GerQ
BSU32640	SspG	Small, acid-soluble spore protein G (SASP G)	Core	Protection of spore DNA
BSU32650	YurS	Uncharacterized protein YurS	nd	Unknown
BSU32720	YurZ	Uncharacterized protein YurZ	nd	Unknown
BSU34520	CotQ	Uncharacterized FAD-linked oxidoreductase YvdP (Spore coat protein YvdP)	Outer coat	Protection of the spore
BSU34530	CotR	Putative sporulation hydrolase CotR	Coat-associated	Hydrolysis of lysophospholipids
BSU36050	CotB	Spore coat protein B	Outer coat	Resistance of the spore
BSU36060	CotH	Inner spore coat protein H	Inner coat	Protection of CotU and CotC in the mother cell, required for the assembly of several outer coat proteins
BSU36070	CotG	Spore coat protein G	Outer coat	Resistance of the spore
BSU37920	GerQ (YwdL)	Spore coat protein GerQ	Inner coat	Involved in germination
BSU38630	KatX	Catalase X	Inner membrane	Detoxification (degradation) of hydrogen peroxide and potentially involved in coat cross-linking
BSU39580	YxeE	Uncharacterized protein YxeE	Inner coat	Protection of the spore
BSU40360	HtrC (YyxA)	Uncharacterized serine protease YyxA	Inner membrane	Unknown
BSU40600	YybL	Uncharacterized protein YybL	nd	Unknown
BC_0212	YusW	Putative uncharacterized protein	Coat	Involved in spore coat morphogenesis
BC_0263	nd	Putative uncharacterized protein	Coat/exosporium	nd
BC_0337	nd	Hypothtical membrane spanning protein	Coat/exosporium	nd
BC_0344	RocA	1-pyrroline-5-carboxylate dehydrogenase	Coat/exosporium	nd
BC_0389	CotB	Spore coat protein B	Coat	Involved in spore coat morphogenesis
BC_0390	CotB	Spore coat protein B	Coat	Involved in spore coat morphogenesis
BC_0823	CotJA	CotJA protein	Coat	Involved in spore coat morphogenesis
BC_0825	nd	Putative uncharacterized protein	Coat/exosporium	nd
BC_0944	nd	Putative uncharacterized protein	Coat/exosporium	nd
BC_0987	nd	Putative uncharacterized protein	Coat/exosporium	nd
BC_0996	nd	Putative uncharacterized protein	Coat/exosporium	nd
BC_1029	nd	IG hypothetical 18063	Coat/exosporium	nd
BC_1218	ExsY	Paralogue of spore coat protein Y, CotZ orthologue	Exosporium	Exosporium morphogenetic protein, likely to be involved in spore attachment to surfaces
BC_1221	BxpB	Exosporium basal layer protein	Exosporium	Likely to be involved in spore attachment to surfaces
BC_1222	CotY	Spore coat protein Y	Coat	Involved in spore coat morphogenesis
BC_1245	nd	Putative uncharacterized protein	Coat	Involved in spore coat morphogenesis
BC_1279	CotN	Spore coat-associated protein N	Coat	Involved in spore coat morphogenesis
BC_1281	CalY	Cell envelope-bound metalloprotease (camelysin)	Exosporium	Possibly involved in pathogenicity
BC_1284	InA	Immune inhibitor A	Exosporium	Possibly involved in pathogenicity
BC_1334	nd	Hypothetical exported protein	Coat/exosporium	nd
BC_1391	nd	Putative uncharacterized protein	Coat	Likely to play a role in spore resistance
BC_1424	nd	Ferredoxin-nitrite reductase	Coat/exosporium	nd
BC_1456	nd	Putative uncharacterized protein	Coat/exosporium	nd
BC_1559	YppG	Spore coat protein	Coat	Involved in spore coat morphogenesis
BC_1560	CotD	Spore coat protein D	Coat	Involved in spore coat morphogenesis
BC_1591	nd	Putative uncharacterized protein	Coat	Involved in germination
BC_1613	RnjA	Zn-dependent hydrolase Ribonuclease J	Coat/exosporium	nd
BC_1708	nd	Putative uncharacterized protein	Coat/exosporium	nd
BC_2026	OppA	Oligopeptide-binding protein	Coat/exosporium	Initiation of sporulation, competence development
BC_2030	CotG	Spore coat protein G	Coat	Involved in spore coat morphogenesis
BC_2099	nd	Putative uncharacterized protein	Coat	Likely to play a role in spore resistance
BC_2149	BxpA	Putative uncharacterized protein	Exosporium	Likely to be involved in spore attachment to surfaces
BC_2237	nd	Putative uncharacterized protein	Coat/exosporium	nd
BC_2266	nd	Putative uncharacterized protein	Exosporium	Possibly involved in pathogenicity
BC_2267	nd	Putative uncharacterized protein	Exosporium	Possibly involved in pathogenicity
BC_2374	ExsFB	Hypothetical membrane spanning protein	Exosporium	Likely to be involved in spore attachment to surfaces
BC_2375	nd	Putative uncharacterized protein	Coat/exosporium	nd
BC_2382	BclB	Putative uncharacterized protein	Exosporium	Likely to be involved in spore attachment to surfaces
BC_2426	nd	Putative uncharacterized protein	Coat/exosporium	nd
BC_2427	nd	Putative uncharacterized protein	Coat/exosporium	nd
BC_2481	nd	Putative uncharacterized protein	Coat/exosporium	nd
BC_2493	ExsK	Putative hypothetical protein	Exosporium	Likely to be involved in spore attachment to surfaces
BC_2569	nd	Collagen triple helix repeat protein	Exosporium	Likely to be involved in spore attachment to surfaces
BC_2639	nd	Cell surface protein	Exosporium	Likely to be involved in spore attachment to surfaces
BC_2677	nd	L-alanyl D-glutamate peptidase	Coat	Involved in spore coat morphogenesis
BC_2745	nd	Putative uncharacterized protein	Coat/exosporium	nd
BC_2858	nd	Putative uncharacterized protein	Coat/exosporium	nd
BC_2872	CotX	Spore coat protein X	Coat	Involved in spore coat morphogenesis
BC_2874	CotX	Spore coat protein X	Coat	Involved in spore coat morphogenesis
BC_2878	nd	Putative uncharacterized protein	Coat/exosporium	nd
BC_2889	IunH	Inosine-uridine preferring nucleoside hydrolase	Coat	Involved in germination
BC_2969	nd	Putative uncharacterized protein	Coat/exosporium	nd
BC_3090	nd	Putative uncharacterized protein	Coat/exosporium	nd
BC_3133	nd	Putative hydrolase	Coat/exosporium	nd
BC_3195	nd	Hypothetical cytosolic protein	Coat/exosporium	nd
BC_3345	nd	Collagen-like triple helix repeat protein	Exosporium	Likely to be involved in spore attachment to surfaces
BC_3534	YxeE	Hypothetical protein	Coat	Involved in spore coat morphogenesis
BC_3547	nd	Cell surface protein	Exosporium	Likely to be involved in spore attachment to surfaces
BC_3552	IunH	Inosine-uridine preferring nucleoside hydrolase	Coat	Involved in germination
BC_3582	nd	Putative uncharacterized protein	Coat/exosporium	nd
BC_3586	OppA	Oligopeptide-binding protein	Coat/exosporium	Initiation of sporulation, competence development
BC_3712	BclC	Hypothetical membrane spanning protein	Exosporium	Likely to be involved in spore attachment to surfaces
BC_3770	CotE	Spore coat protein E	Coat	Anchoring of the spore coat to the exosporium
BC_3784	nd	IG hypothetical 16623	Coat/exosporium	nd
BC_3787	nd	Zinc protease	Coat/exosporium	nd
BC_3992	nd	Putative uncharacterized protein	Coat/exosporium	nd
BC_4047	Cota	Putative uncharacterized protein	Coat	Likely to play a role in spore resistance
BC_4387	nd	Putative uncharacterized protein	Coat/exosporium	nd
BC_4419	YhcN	Uncharacterized protein	Coat	Involved in spore coat morphogenesis
BC_4420	SafA	SpoVID-dependent spore coat assembly factor SafA	Coat	Involved in spore coat morphogenesis
BC_4639	nd	Thiol peroxidase	Coat	Likely to play a role in spore resistance
BC_4774	nd	Nonheme chloroperoxidase	Coat	Likely to play a role in spore resistance
BC_5056	nd	Collagen adhesion protein	Coat	Involved in spore coat morphogenesis
BC_5181	nd	UPF0145 protein	Coat/exosporium	nd
BC_5390	CwlJ	Cell wall hyfrolase CwlJ	Coat	Involved in germination
BC_5391	GerQ	Putative uncharacterized protein	Coat	Involved in germination and potentially in coat cross-linking
BAS1130	BclA	Collagen triple helix repeat protein	Exoporium	Contributes to spore hydrophobicity
BAS1141	ExsY	Spore coat protein Y	Exosporium	Exosporium basal layer assembly
BAS1144	BxpB (ExsFA)	Hypothetical protein	Exosporium	Exosporium basal layer assembly, acts as an anchor for BclA protein into the exosporium
BAS1145	CotY (CotZ)	Spore coat protein Z	Exosporium	Exosporium basal layer assembly
BAS1898	ExsB	CotG analogue	Exosporium	nd
BAS2008	BxpA	Hypothetical protein	Cortex	nd
BAS2174	ExsM	Hypothetical protein	nd	Involved in the assembly of the exosporium
BAS2303	ExsFB	Hypothetical protein	Interspace?	Exosporium basal layer assembly
BAS2377	ExsK	Hypothetical protein	Beneath the exosporium BclA nap and basal layer	nd
BAS2693	IunA	Inosine-uridine preferring nucleoside hydrolase	Exosporium	nd
BAS2693	IunH	Inosine-uridine preferring nucleoside hydrolase	Exosporium	nd
BAS2697	ExsC	Hypothetical protein	Exosporium	nd
BAS3290	BetA (BclF)	Hypothetical protein	Exosporium	nd
BAS3619	CotE	Spore coat protein E	Exosporium/coat	Anchoring of the spore coat to the exosporium
BAS4324	ExsA	SafA ortholog	Inner coat?	Involved in proper exosporium assembly
BAS5053	BxpC	Hypothetical protein	Outer coat/interspace?	nd
BAS5281	BclB	Collagen triple helix repeat protein	Exosporium	nd
BAS5242	GerQ (YwdL)	Hypothetical protein	Exosporium	nd
BAS5303	nd	Hypothetical protein	Exosporium	nd
CD0032	BclA1	Putative beta-glucosidase	Exosporium/coat	Likely involved in spore attachment to surfaces
CD0115	nd	Putative 4Fe-4S ferredoxin, iron-sulfur binding domain protein, delta subunit	Exosporium/coat	nd
CD0279	nd	Pyridoxamine 5'-phosphate oxidase family protein	Exosporium/coat	nd
CD0311		Putative spore coat assembly asparagine-rich protein	Exosporium	nd
CD0551	SleC	Spore cortex-lytic enzyme pre-pro-form	Coat	Essential for spore peptidoglycan cortex degradation and germination in response to taurocholate
CD0564	nd	Endopeptidase La	Exosporium	nd
CD0587	nd	Putative uncharacterized protein	Exosporium/coat	nd
CD0596	CotF	Uncharacterized protein	Coat	nd
CD0855	OppA	ABC-type transport system, oligopeptide-family extracellular solute-binding protein	Exosporium/coat	nd
CD0894	nd	Putative iron-dependent hydrogenase	Exosporium/coat	nd
CD1063.1	nd	Putative uncharacterized protein	Exosporium/coat	nd
CD1067	CdeC	Exosporium cysteine rich protein	Exosporium	C. difficile-specific morphogenetic factor required for the proper assembly of the coat and exosporium
CD1433	CotE	Peroxiredoxin	Exosporium	Peroxiredoxin reductase
CD1463	nd	Uncharacterized protein	Exosporium/coat	nd
CD1511	CotB	Putative uncharacterized protein	Exosporium/coat	nd
CD1518	FeoA	Ferrous ion transport protein	Exosporium	nd
CD1524	nd	Putative rubrerythrin	Coat	Likely to play a role in spore resistance
CD1581	CdeM	Uncharacterized protein	Exosporium	Putative exosporium morphogenetic protein
CD1613	CotA	Putative uncharacterized protein	Exosporium/coat	Essential for coat and exosporium formation; required for lysozyme, ethanol and heat resistance
CD1622	nd	Putative uncharacterized protein	Exosporium/coat	nd
CD1623	nd	Putative oxidoreductase	Coat	Likely to play a role in spore resistance
CD1880	nd	Uncharacterized protein	Exosporium	nd
CD2245A	nd	Uncharacterized protein	Exosporium	nd
CD2246	CspC	Subtilisin-like serine germination related protease	nd	Bile acid germinant receptor
CD2247	CspBA	Subtilisin-like serine germination related protease	nd	Essential for processing of pro-SleC into mature SleC + spore germination
CD2375	CdeA	Uncharacterized protein	Exosporium	nd
CD2399	nd	Putative spore coat protein	Coat	nd
CD2401	CotD	Spore coat protein, manganese catalase	Exosporium/coat	nd
CD2431	nd	Putative nitrite/sulfite reductase	Exosporium/coat	nd
CD2477	nd	Uncharacterized protein	Exosporium/coat	nd
CD2598	nd	Putative oligosaccharide deacetylase	Coat	nd
CD2752	CdeB	Uncharacterized protein	Exosporium	nd
CD2808	nd	Uncharacterized protein	Exosporium/coat	nd
CD2845	Rbr	Rubrerythrin	Coat	Likely to play a role in spore resistance
CD2864	YisY	Putative hydrolase	Coat	Likely to play a role in spore resistance
CD2865	nd	Putative bactrioferritin	Exosporium/coat	nd
CD3032	nd	Putative aminotransferase	Exosporium/coat	nd
CD3102	nd	Putative oligosaccharide deacetylase	Coat	Involved in germination
CD3230	BclA2	Putative exosporium glycoprotein	Exosporium/coat	nd
CD3349	BclA3	Exosporium glycoprotein BclA3	Exosporium/coat	nd
CD3457	nd	Putative uncharacterized protein	Exosporium/coat	nd
CD3522	nd	Uncharacterized protein	Exosporium	nd
CD3567	SipL	Spore coat protein	Coat	Spore coat morphogenetic protein essential for coat localization around the forespore and functional spore formation
CD3580	nd	Putative uncharacterized protein	Exosporium/coat	nd
CD3613	nd	Uncharacterized protein	Exosporium	nd
CD3620	nd	Putative uncharacterized protein	Exosporium/coat	nd
CD3664	nd	Putative aminotransferase	Exosporium/coat	nd
a Locus of Bacillus subtilis 168 (BSU), B. cereus ATCC 14579 (BC), B. anthracis Sterne (BAS), Clostridium difficile 630 (CD)
b From the UniProtKB database (http://www.uniprot.org) and Henriques and Moran, 2007 [40]
c Informations from Abhyankar et al., 2011 [34], Abhyankar et al., 2013 [35], Paredes-Sabja et al., 2014 [36], Diaz et al., 2015 [37], Stewart, 2015 [38], Abhyankar et al., 2016 [23], Janganan et al., 2016 [43], Subtiwiki (http://subtiwiki.uni-goettingen.de/)
d protein precise name, localization and/or function not determined

## Sheet: TableS3
Table S3: Spectral counting results of the proteome of Moorella thermoacetica spores formed at 45°C and 55°C
Group ID	Group to which protein belongs. Proteins sharing at least one peptide are grouped
Sub-groups	Corresponds to unique proteins. All the proteins in a sub group are identified with the same valid peptides
Protein ID	Protein ID in the sub-group
Top Protein Description	Protein description
Highlighted in blue	padjust<0.05
Group ID	Sub-group ID	Top Protein ID	Top Protein Description	55°C replicate1	55°C replicate2	55°C replicate3	Mean 55 °C	Standard deviations 55 °C	45°C replicate1	45°C replicate2	45°C replicate3	Mean 45 °C	Standard deviations 45 °C	padj_value
a1	a1.a1	a1.a1.a1	tr|Q2RJ73|Q2RJ73_MOOTA Acetyl-CoA decarbonylase/synthase beta subunit / acetyl-CoA decarbonylase/synthase alpha subunit OS=Moorella thermoacetica (strain ATCC 39073 / JCM 9320) GN=Moth_1202 PE=4 SV=1	171	182	190	181,00	9,54	182	168	151	167,00	15,52	0.454080322442218
a2	a2.a1	a2.a1.a1	sp|Q2RL13|CH601_MOOTA 60 kDa chaperonin 1 OS=Moorella thermoacetica (strain ATCC 39073 / JCM 9320) GN=groL1 PE=3 SV=1	96	97	119	104,00	13,00	108	98	114	106,67	8,08	0.0658667536171496
a2	a2.a2	a2.a2.a1	sp|Q2RGL8|CH602_MOOTA 60 kDa chaperonin 2 OS=Moorella thermoacetica (strain ATCC 39073 / JCM 9320) GN=groL2 PE=3 SV=1	50	52	55	52,33	2,52	73	68	68	69,67	2,89	0.885250170101977
a3	a3.a1	a3.a1.a1	tr|Q2RJ72|Q2RJ72_MOOTA Carbon monoxide dehydrogenase OS=Moorella thermoacetica (strain ATCC 39073 / JCM 9320) GN=Moth_1203 PE=4 SV=1	143	147	152	147,33	4,51	151	143	135	143,00	8,00	0.852295815741001
a4	a4.a1	a4.a1.a1	tr|Q2RMD6|Q2RMD6_MOOTA Pyruvate-flavodoxin oxidoreductase OS=Moorella thermoacetica (strain ATCC 39073 / JCM 9320) GN=Moth_0064 PE=3 SV=1	159	164	149	157,33	7,64	127	144	124	131,67	10,79	0.0734642674550952
a5	a5.a1	a5.a1.a1	tr|Q2RKV2|Q2RKV2_MOOTA Pyruvate, phosphate dikinase OS=Moorella thermoacetica (strain ATCC 39073 / JCM 9320) GN=Moth_0607 PE=3 SV=1	167	172	165	168,00	3,61	117	99	90	102,00	13,75	1.37525746173923e-09
a6	a6.a1	a6.a1.a1	tr|Q2RJ81|Q2RJ81_MOOTA 4Fe-4S ferredoxin, iron-sulfur binding protein OS=Moorella thermoacetica (strain ATCC 39073 / JCM 9320) GN=Moth_1194 PE=4 SV=1	135	131	128	131,33	3,51	109	126	103	112,67	11,93	0.184114444639637
a7	a7.a1	a7.a1.a1	sp|Q2RM91|FTHS_MOOTA Formate--tetrahydrofolate ligase OS=Moorella thermoacetica (strain ATCC 39073 / JCM 9320) GN=fhs PE=1 SV=1	92	118	114	108,00	14,00	115	87	96	99,33	14,29	0.571748865276732
a8	a8.a1	a8.a1.a1	sp|Q2RFP5|EFTU_MOOTA Elongation factor Tu OS=Moorella thermoacetica (strain ATCC 39073 / JCM 9320) GN=tuf PE=3 SV=1	105	97	112	104,67	7,51	102	110	108	106,67	4,16	0.920739398714521
a9	a9.a1	a9.a1.a1	tr|Q2RJ74|Q2RJ74_MOOTA Acetyl-CoA decarbonylase/synthase gamma subunit OS=Moorella thermoacetica (strain ATCC 39073 / JCM 9320) GN=Moth_1201 PE=4 SV=1	99	107	112	106,00	6,56	94	85	87	88,67	4,73	0.16175804443031
b10	b10.a1	b10.a1.a1	sp|Q2RI40|OORD_MOOTA Oxalate oxidoreductase subunit delta OS=Moorella thermoacetica (strain ATCC 39073 / JCM 9320) GN=Moth_1593 PE=1 SV=1	85	89	67	80,33	11,72	84	75	74	77,67	5,51	0.871578133060422
b11	b11.a1	b11.a1.a1	tr|Q2RIB3|Q2RIB3_MOOTA Sulfide dehydrogenase (Flavoprotein) subunit SudA OS=Moorella thermoacetica (strain ATCC 39073 / JCM 9320) GN=Moth_1517 PE=4 SV=1	68	65	64	65,67	2,08	78	83	75	78,67	4,04	0.229807586872199
b12	b12.a1	b12.a1.a1	sp|Q2RI41|OORA_MOOTA Oxalate oxidoreductase subunit alpha OS=Moorella thermoacetica (strain ATCC 39073 / JCM 9320) GN=Moth_1592 PE=1 SV=1	94	86	71	83,67	11,68	67	47	54	56,00	10,15	0.00200904531805967
b13	b13.a1	b13.a1.a1	tr|Q2RJ77|Q2RJ77_MOOTA Acetyl-CoA decarbonylase/synthase delta subunit OS=Moorella thermoacetica (strain ATCC 39073 / JCM 9320) GN=Moth_1198 PE=4 SV=1	60	64	66	63,33	3,06	55	49	45	49,67	5,03	0.141847538429719
b14	b14.a1	b14.a1.a1	tr|Q2RGW7|Q2RGW7_MOOTA Xylose isomerase OS=Moorella thermoacetica (strain ATCC 39073 / JCM 9320) GN=Moth_2026 PE=3 SV=1	58	63	60	60,33	2,52	56	48	48	50,67	4,62	0.324637583455372
b15	b15.a1	b15.a1.a1	sp|Q2RIB4|FOLD_MOOTA Bifunctional protein FolD OS=Moorella thermoacetica (strain ATCC 39073 / JCM 9320) GN=folD PE=3 SV=1	65	65	69	66,33	2,31	59	54	46	53,00	6,56	0.172114373054792
b16	b16.a1	b16.a1.a1	tr|Q2RJD3|Q2RJD3_MOOTA Elongation factor G OS=Moorella thermoacetica (strain ATCC 39073 / JCM 9320) GN=fusA PE=3 SV=1	54	56	58	56,00	2,00	65	52	49	55,33	8,50	0.979229229908661
b17	b17.a1	b17.a1.a1	tr|Q2RIK8|Q2RIK8_MOOTA 2-hydroxyglutaryl-CoA dehydratase, D-component OS=Moorella thermoacetica (strain ATCC 39073 / JCM 9320) GN=Moth_1418 PE=4 SV=1	71	63	56	63,33	7,51	48	49	42	46,33	3,79	0.0529952316525948
b18	b18.a1	b18.a1.a1	tr|Q2RLU2|Q2RLU2_MOOTA Glyceraldehyde-3-phosphate dehydrogenase OS=Moorella thermoacetica (strain ATCC 39073 / JCM 9320) GN=Moth_0262 PE=3 SV=1	48	50	56	51,33	4,16	52	61	52	55,00	5,20	0.766967847716536
b19	b19.a1	b19.a1.a1	tr|Q2RGX1|Q2RGX1_MOOTA Xylose-binding protein OS=Moorella thermoacetica (strain ATCC 39073 / JCM 9320) GN=Moth_2022 PE=4 SV=1	46	50	68	54,67	11,72	44	54	46	48,00	5,29	0.516687760654384
b20	b20.a1	b20.a1.a1	sp|Q2RI42|OORB_MOOTA Oxalate oxidoreductase subunit beta OS=Moorella thermoacetica (strain ATCC 39073 / JCM 9320) GN=Moth_1591 PE=1 SV=1	57	52	49	52,67	4,04	55	42	46	47,67	6,66	0.659952685222744
b21	b21.a1	b21.a1.a1	tr|Q2RJ84|Q2RJ84_MOOTA Methylenetetrahydrofolate reductase OS=Moorella thermoacetica (strain ATCC 39073 / JCM 9320) GN=Moth_1191 PE=3 SV=1	55	55	53	54,33	1,15	53	53	49	51,67	2,31	0.847816664236231
b22	b22.a1	b22.a1.a1	tr|Q2RG38|Q2RG38_MOOTA Respiratory-chain NADH dehydrogenase, 51 kDa subunit OS=Moorella thermoacetica (strain ATCC 39073 / JCM 9320) GN=Moth_2314 PE=4 SV=1	48	49	48	48,33	0,58	47	50	42	46,33	4,04	0.878683734977989
b23	b23.a1	b23.a1.a1	sp|Q2RLT8|ENO_MOOTA Enolase OS=Moorella thermoacetica (strain ATCC 39073 / JCM 9320) GN=eno PE=3 SV=1	39	46	52	45,67	6,51	61	48	49	52,67	7,23	0.494119099815795
b24	b24.a1	b24.a1.a1	tr|Q2RI32|Q2RI32_MOOTA Dissimilatory sulfite reductase alpha subunit OS=Moorella thermoacetica (strain ATCC 39073 / JCM 9320) GN=Moth_1601 PE=4 SV=1	39	42	56	45,67	9,07	46	34	40	40,00	6,00	0.562085018895667
b25	b25.a1	b25.a1.a1	tr|Q2RI33|Q2RI33_MOOTA Dissimilatory sulfite reductase beta subunit OS=Moorella thermoacetica (strain ATCC 39073 / JCM 9320) GN=Moth_1600 PE=4 SV=1	37	41	53	43,67	8,33	52	38	39	43,00	7,81	0.970910539803791
b26	b26.a1	b26.a1.a1	tr|Q2RIB2|Q2RIB2_MOOTA Sulfide dehydrogenase (Flavoprotein) subunit SudB OS=Moorella thermoacetica (strain ATCC 39073 / JCM 9320) GN=Moth_1518 PE=4 SV=1	54	57	48	53,00	4,58	36	33	27	32,00	4,58	0.00266027196745554
b27	b27.a1	b27.a1.a1	tr|Q2RM39|Q2RM39_MOOTA ATPases with chaperone activity, ATP-binding subunit OS=Moorella thermoacetica (strain ATCC 39073 / JCM 9320) GN=Moth_0162 PE=3 SV=1	39	38	42	39,67	2,08	39	50	39	42,67	6,35	0.787227196010767
b28	b28.a1	b28.a1.a1	tr|Q2RGW8|Q2RGW8_MOOTA Xylulokinase OS=Moorella thermoacetica (strain ATCC 39073 / JCM 9320) GN=Moth_2025 PE=3 SV=1	40	43	38	40,33	2,52	44	35	42	40,33	4,73	1
b29	b29.a1	b29.a1.a1	tr|Q2RG40|Q2RG40_MOOTA Formate dehydrogenase alpha subunit OS=Moorella thermoacetica (strain ATCC 39073 / JCM 9320) GN=fdhA PE=4 SV=3	39	33	38	36,67	3,21	42	41	44	42,33	1,53	0.53854192053119
b30	b30.a1	b30.a1.a1	sp|Q2RIS6|ILVC_MOOTA Ketol-acid reductoisomerase (NADP(+)) OS=Moorella thermoacetica (strain ATCC 39073 / JCM 9320) GN=ilvC PE=3 SV=1	31	39	41	37,00	5,29	43	41	38	40,67	2,52	0.717625480105859
b31	b31.a1	b31.a1.a1	tr|Q2RJ78|Q2RJ78_MOOTA Dihydropteroate synthase, DHPS OS=Moorella thermoacetica (strain ATCC 39073 / JCM 9320) GN=Moth_1197 PE=4 SV=1	39	38	42	39,67	2,08	43	32	25	33,33	9,07	0.457684631084883
b32	b32.a1	b32.a1.a1	tr|Q2RKL5|Q2RKL5_MOOTA Adenosylhomocysteinase OS=Moorella thermoacetica (strain ATCC 39073 / JCM 9320) GN=ahcY PE=3 SV=1	66	60	33	53,00	17,58	15	21	26	20,67	5,51	1.08101475360483e-08
b33	b33.a1	b33.a1.a1	sp|Q2RJY3|ACKA_MOOTA Acetate kinase OS=Moorella thermoacetica (strain ATCC 39073 / JCM 9320) GN=ackA PE=3 SV=1	46	45	42	44,33	2,08	28	26	32	28,67	3,06	0.0242761482768066
b34	b34.a1	b34.a1.a1	sp|Q2RFN9|RPOB_MOOTA DNA-directed RNA polymerase subunit beta OS=Moorella thermoacetica (strain ATCC 39073 / JCM 9320) GN=rpoB PE=3 SV=1	37	29	31	32,33	4,16	38	44	41	41,00	3,00	0.275396482684557
b35	b35.a1	b35.a1.a1	tr|Q2RLF5|Q2RLF5_MOOTA Citrate lyase OS=Moorella thermoacetica (strain ATCC 39073 / JCM 9320) GN=Moth_0400 PE=3 SV=1	24	27	31	27,33	3,51	42	43	41	42,00	1,00	0.0319301706209999
b36	b36.a1	b36.a1.a1	tr|Q2RIE0|Q2RIE0_MOOTA Aminotransferase OS=Moorella thermoacetica (strain ATCC 39073 / JCM 9320) GN=Moth_1490 PE=3 SV=1	29	28	29	28,67	0,58	18	16	19	17,67	1,53	0.920739398714521
b36	b36.a2	b36.a2.a1	tr|Q2RH36|Q2RH36_MOOTA Aminotransferase OS=Moorella thermoacetica (strain ATCC 39073 / JCM 9320) GN=Moth_1955 PE=3 SV=1	12	15	10	12,33	2,52	14	8	13	11,67	3,21	0.0532463841501186
b37	b37.a1	b37.a1.a1	sp|Q2RFX7|ATPA_MOOTA ATP synthase subunit alpha OS=Moorella thermoacetica (strain ATCC 39073 / JCM 9320) GN=atpA PE=1 SV=1	38	35	37	36,67	1,53	33	30	33	32,00	1,73	0.600906911975972
b38	b38.a1	b38.a1.a1	tr|Q2RM77|Q2RM77_MOOTA M18 family aminopeptidase OS=Moorella thermoacetica (strain ATCC 39073 / JCM 9320) GN=Moth_0123 PE=3 SV=1	22	30	45	32,33	11,68	35	31	33	33,00	2,00	0.96097685179503
b39	b39.a1	b39.a1.a1	tr|Q2RIY9|Q2RIY9_MOOTA Rubrerythrin OS=Moorella thermoacetica (strain ATCC 39073 / JCM 9320) GN=Moth_1286 PE=4 SV=1	25	34	30	29,67	4,51	38	41	44	41,00	3,00	0.114077386670977
b40	b40.a1	b40.a1.a1	tr|Q2RIV7|Q2RIV7_MOOTA Stage IV sporulation protein A OS=Moorella thermoacetica (strain ATCC 39073 / JCM 9320) GN=Moth_1319 PE=4 SV=1	40	35	48	41,00	6,56	21	33	10	21,33	11,50	0.000723960290410822
b41	b41.a1	b41.a1.a1	sp|Q2RHW1|SYDND_MOOTA Aspartate--tRNA(Asp/Asn) ligase OS=Moorella thermoacetica (strain ATCC 39073 / JCM 9320) GN=aspS PE=3 SV=1	37	39	22	32,67	9,29	29	34	40	34,33	5,51	0.878683734977989
b42	b42.a1	b42.a1.a1	sp|Q9FDN7|FPRA_MOOTA Nitric oxide reductase OS=Moorella thermoacetica (strain ATCC 39073 / JCM 9320) GN=fprA PE=1 SV=1	25	31	30	28,67	3,21	38	29	33	33,33	4,51	0.577484864651436
b43	b43.a1	b43.a1.a1	tr|Q2RH59|Q2RH59_MOOTA Uncharacterized protein OS=Moorella thermoacetica (strain ATCC 39073 / JCM 9320) GN=Moth_1931 PE=4 SV=1	29	29	38	32,00	5,20	31	33	32	32,00	1,00	1
b44	b44.a1	b44.a1.a1	tr|Q2RG57|Q2RG57_MOOTA Extradiol ring-cleavage dioxygenase, class III enzyme, subunit B OS=Moorella thermoacetica (strain ATCC 39073 / JCM 9320) GN=Moth_2295 PE=4 SV=1	31	27	31	29,67	2,31	34	36	34	34,67	1,15	0.550314918855417
b45	b45.a1	b45.a1.a1	sp|Q2RLU1|PGK_MOOTA Phosphoglycerate kinase OS=Moorella thermoacetica (strain ATCC 39073 / JCM 9320) GN=pgk PE=3 SV=1	25	28	37	30,00	6,24	33	34	33	33,33	0,58	0.716514493431597
b46	b46.a1	b46.a1.a1	sp|Q2RFX9|ATPB_MOOTA ATP synthase subunit beta OS=Moorella thermoacetica (strain ATCC 39073 / JCM 9320) GN=atpD PE=1 SV=1	32	29	30	30,33	1,53	28	30	26	28,00	2,00	0.813935705531012
b47	b47.a1	b47.a1.a1	tr|Q2RKS3|Q2RKS3_MOOTA Uncharacterized protein OS=Moorella thermoacetica (strain ATCC 39073 / JCM 9320) GN=Moth_0638 PE=4 SV=1	30	31	24	28,33	3,79	33	36	39	36,00	3,00	0.29522029886841
b48	b48.a1	b48.a1.a1	tr|Q2RHA7|Q2RHA7_MOOTA Aconitase OS=Moorella thermoacetica (strain ATCC 39073 / JCM 9320) GN=Moth_1882 PE=4 SV=1	35	36	20	30,33	8,96	36	25	28	29,67	5,69	0.959746710519049
b49	b49.a1	b49.a1.a1	tr|Q2RII3|Q2RII3_MOOTA 2-hydroxyglutaryl-CoA dehydratase, D-component OS=Moorella thermoacetica (strain ATCC 39073 / JCM 9320) GN=Moth_1446 PE=4 SV=1	35	31	28	31,33	3,51	28	31	31	30,00	1,73	0.892578784253298
b50	b50.a1	b50.a1.a1	tr|Q2RIA5|Q2RIA5_MOOTA Acetyl-CoA carboxylase, biotin carboxyl carrier protein OS=Moorella thermoacetica (strain ATCC 39073 / JCM 9320) GN=Moth_1525 PE=4 SV=1	29	33	29	30,33	2,31	32	30	28	30,00	2,00	1
b51	b51.a1	b51.a1.a1	tr|Q2RGB0|Q2RGB0_MOOTA Uncharacterized protein OS=Moorella thermoacetica (strain ATCC 39073 / JCM 9320) GN=Moth_2242 PE=4 SV=1	24	28	22	24,67	3,06	32	43	37	37,33	5,51	0.0554197411397473
b52	b52.a1	b52.a1.a1	tr|Q2RJ83|Q2RJ83_MOOTA Zinc-finger protein OS=Moorella thermoacetica (strain ATCC 39073 / JCM 9320) GN=Moth_1192 PE=4 SV=1	33	30	34	32,33	2,08	20	29	24	24,33	4,51	0.24356183967411
b53	b53.a1	b53.a1.a1	sp|Q2RIM5|THIC1_MOOTA Phosphomethylpyrimidine synthase 1 OS=Moorella thermoacetica (strain ATCC 39073 / JCM 9320) GN=thiC1 PE=3 SV=1	32	30	24	28,67	4,16	27	24	26	25,67	1,53	0.718638467370889
b54	b54.a1	b54.a1.a1	tr|Q2RII2|Q2RII2_MOOTA Cobalamin B12-binding protein OS=Moorella thermoacetica (strain ATCC 39073 / JCM 9320) GN=Moth_1447 PE=4 SV=1	45	37	22	34,67	11,68	31	22	24	25,67	4,73	0.193322088756598
b55	b55.a1	b55.a1.a1	tr|Q2RJP4|Q2RJP4_MOOTA GTP-sensing transcriptional pleiotropic repressor CodY OS=Moorella thermoacetica (strain ATCC 39073 / JCM 9320) GN=codY PE=3 SV=1	25	25	26	25,33	0,58	29	31	41	33,67	6,43	0.227908118160624
b56	b56.a1	b56.a1.a1	tr|Q2RLF4|Q2RLF4_MOOTA Malate dehydrogenase (Oxaloacetate decarboxylating) OS=Moorella thermoacetica (strain ATCC 39073 / JCM 9320) GN=Moth_0401 PE=4 SV=1	23	29	30	27,33	3,79	33	29	26	29,33	3,51	0.847816664236231
b57	b57.a1	b57.a1.a1	tr|Q2RFK5|Q2RFK5_MOOTA Amino acid/amide ABC transporter substrate-binding protein, HAAT family OS=Moorella thermoacetica (strain ATCC 39073 / JCM 9320) GN=Moth_2502 PE=4 SV=1	25	27	29	27,00	2,00	26	37	30	31,00	5,57	0.630223533671714
b58	b58.a1	b58.a1.a1	tr|Q2RMJ0|Q2RMJ0_MOOTA Pyridoxal 5'-phosphate synthase subunit PdxS OS=Moorella thermoacetica (strain ATCC 39073 / JCM 9320) GN=pdxS PE=3 SV=1	26	20	23	23,00	3,00	33	30	29	30,67	2,08	0.25207518053464
b59	b59.a1	b59.a1.a1	tr|Q2RJQ2|Q2RJQ2_MOOTA Uncharacterized protein OS=Moorella thermoacetica (strain ATCC 39073 / JCM 9320) GN=Moth_1023 PE=4 SV=1	18	21	36	25,00	9,64	33	30	26	29,67	3,51	0.542313434942937
b60	b60.a1	b60.a1.a1	tr|Q2RKJ9|Q2RKJ9_MOOTA Aldehyde ferredoxin oxidoreductase OS=Moorella thermoacetica (strain ATCC 39073 / JCM 9320) GN=Moth_0722 PE=4 SV=1	15	17	20	17,33	2,52	46	37	36	39,67	5,51	1.75466790659918e-05
b61	b61.a1	b61.a1.a1	sp|Q2RHR4|THIC3_MOOTA Phosphomethylpyrimidine synthase 3 OS=Moorella thermoacetica (strain ATCC 39073 / JCM 9320) GN=thiC3 PE=3 SV=1	28	26	30	28,00	2,00	26	25	22	24,33	2,08	0.650911890489176
b62	b62.a1	b62.a1.a1	tr|Q2RHA6|Q2RHA6_MOOTA Ferredoxin hydrogenase OS=Moorella thermoacetica (strain ATCC 39073 / JCM 9320) GN=Moth_1883 PE=4 SV=1	26	21	23	23,33	2,52	35	29	27	30,33	4,16	0.29522029886841
b63	b63.a1	b63.a1.a1	tr|Q2RI05|Q2RI05_MOOTA DsrC-like protein OS=Moorella thermoacetica (strain ATCC 39073 / JCM 9320) GN=Moth_1632 PE=4 SV=1	24	27	36	29,00	6,24	23	22	20	21,67	1,53	0.263768073828189
b64	b64.a1	b64.a1.a1	sp|Q2RL44|HIS8_MOOTA Histidinol-phosphate aminotransferase OS=Moorella thermoacetica (strain ATCC 39073 / JCM 9320) GN=hisC PE=3 SV=1	24	26	23	24,33	1,53	30	31	33	31,33	1,53	0.30334753927243
b65	b65.a1	b65.a1.a1	sp|Q2RLX5|SECA_MOOTA Protein translocase subunit SecA OS=Moorella thermoacetica (strain ATCC 39073 / JCM 9320) GN=secA PE=3 SV=1	15	17	17	16,33	1,15	40	43	37	40,00	3,00	3.6881889137388e-06
b66	b66.a1	b66.a1.a1	tr|Q2RK72|Q2RK72_MOOTA Cell division protein FtsZ OS=Moorella thermoacetica (strain ATCC 39073 / JCM 9320) GN=ftsZ PE=3 SV=1	23	23	21	22,33	1,15	28	32	34	31,33	3,06	0.166082835843246
b67	b67.a1	b67.a1.a1	tr|Q2RIU7|Q2RIU7_MOOTA 4-hydroxy-3-methylbut-2-enyl diphosphate reductase OS=Moorella thermoacetica (strain ATCC 39073 / JCM 9320) GN=ispH PE=3 SV=1	24	25	30	26,33	3,21	26	27	24	25,67	1,53	0.954337709039577
b68	b68.a1	b68.a1.a1	sp|Q2RGX2|XYLG_MOOTA Xylose import ATP-binding protein XylG OS=Moorella thermoacetica (strain ATCC 39073 / JCM 9320) GN=xylG PE=3 SV=1	23	18	23	21,33	2,89	34	26	30	30,00	4,00	0.177350845430901
b69	b69.a1	b69.a1.a1	sp|Q2RJW1|MTAD_MOOTA 5-methylthioadenosine/S-adenosylhomocysteine deaminase OS=Moorella thermoacetica (strain ATCC 39073 / JCM 9320) GN=mtaD PE=3 SV=1	23	24	18	21,67	3,21	31	29	35	31,67	3,06	0.110323088996889
b70	b70.a1	b70.a1.a1	tr|Q2RJ75|Q2RJ75_MOOTA Ferredoxin OS=Moorella thermoacetica (strain ATCC 39073 / JCM 9320) GN=Moth_1200 PE=4 SV=1	24	26	25	25,00	1,00	30	25	24	26,33	3,21	0.884047288866724
b71	b71.a1	b71.a1.a1	tr|Q2RL22|Q2RL22_MOOTA Rod shape-determining protein MreB OS=Moorella thermoacetica (strain ATCC 39073 / JCM 9320) GN=Moth_0537 PE=4 SV=1	14	15	13	14,00	1,00	19	19	19	19,00	0,00	0.713641448609223
b71	b71.a2	b71.a2.a1	tr|Q2RFY6|Q2RFY6_MOOTA Rod shape-determining protein MreB OS=Moorella thermoacetica (strain ATCC 39073 / JCM 9320) GN=Moth_2371 PE=4 SV=1	10	11	9	10,00	1,00	14	12	10	12,00	2,00	0.356367684138463
b72	b72.a1	b72.a1.a1	tr|Q2RGZ3|Q2RGZ3_MOOTA Pyridoxal-5'-phosphate-dependent enzyme, beta subunit OS=Moorella thermoacetica (strain ATCC 39073 / JCM 9320) GN=Moth_2000 PE=4 SV=1	25	23	25	24,33	1,15	29	20	28	25,67	4,93	0.883545830756319
b73	b73.a1	b73.a1.a1	tr|Q2RJ94|Q2RJ94_MOOTA Phosphate propanoyltransferase OS=Moorella thermoacetica (strain ATCC 39073 / JCM 9320) GN=Moth_1181 PE=3 SV=1	25	26	28	26,33	1,53	25	24	22	23,67	1,53	0.754361814796738
b74	b74.a1	b74.a1.a1	sp|Q2RGY5|GATB_MOOTA Aspartyl/glutamyl-tRNA(Asn/Gln) amidotransferase subunit B OS=Moorella thermoacetica (strain ATCC 39073 / JCM 9320) GN=gatB PE=3 SV=1	22	20	27	23,00	3,61	24	29	28	27,00	2,65	0.59858464900404
b75	b75.a1	b75.a1.a1	sp|Q2RG43|PURA_MOOTA Adenylosuccinate synthetase OS=Moorella thermoacetica (strain ATCC 39073 / JCM 9320) GN=purA PE=3 SV=1	22	22	26	23,33	2,31	32	22	23	25,67	5,51	0.783844868175258
b76	b76.a1	b76.a1.a1	tr|Q2RGN5|Q2RGN5_MOOTA Ferredoxin OS=Moorella thermoacetica (strain ATCC 39073 / JCM 9320) GN=Moth_2112 PE=4 SV=1	25	29	24	26,00	2,65	24	25	21	23,33	2,08	0.753156324939183
b77	b77.a1	b77.a1.a1	tr|Q2RHA2|Q2RHA2_MOOTA NADH dehydrogenase (Quinone) OS=Moorella thermoacetica (strain ATCC 39073 / JCM 9320) GN=Moth_1887 PE=4 SV=1	20	20	24	21,33	2,31	32	31	21	28,00	6,08	0.299271493117077
b78	b78.a1	b78.a1.a1	tr|Q2RL17|Q2RL17_MOOTA Site-determining protein OS=Moorella thermoacetica (strain ATCC 39073 / JCM 9320) GN=Moth_0542 PE=3 SV=1	26	26	22	24,67	2,31	25	26	26	25,67	0,58	0.918371096395441
b79	b79.a1	b79.a1.a1	tr|Q2RJG6|Q2RJG6_MOOTA 4Fe-4S ferredoxin, iron-sulfur binding protein OS=Moorella thermoacetica (strain ATCC 39073 / JCM 9320) GN=Moth_1109 PE=4 SV=1	22	23	20	21,67	1,53	26	27	30	27,67	2,08	0.373969196953316
b80	b80.a1	b80.a1.a1	tr|Q2RJ80|Q2RJ80_MOOTA Uncharacterized protein OS=Moorella thermoacetica (strain ATCC 39073 / JCM 9320) GN=Moth_1195 PE=4 SV=1	26	26	26	26,00	0,00	21	25	23	23,00	2,00	0.71145054976129
b81	b81.a1	b81.a1.a1	tr|Q2RJ79|Q2RJ79_MOOTA Heterodisulfide reductase, C subunit OS=Moorella thermoacetica (strain ATCC 39073 / JCM 9320) GN=Moth_1196 PE=4 SV=1	25	19	21	21,67	3,06	23	26	23	24,00	1,73	0.78158434286164
b82	b82.a1	b82.a1.a1	tr|Q2RHZ1|Q2RHZ1_MOOTA Peptidase dimerization OS=Moorella thermoacetica (strain ATCC 39073 / JCM 9320) GN=Moth_1646 PE=4 SV=1	20	19	21	20,00	1,00	34	25	27	28,67	4,73	0.160826207257642
b83	b83.a1	b83.a1.a1	tr|Q2RI93|Q2RI93_MOOTA Uncharacterized protein OS=Moorella thermoacetica (strain ATCC 39073 / JCM 9320) GN=Moth_1537 PE=4 SV=1	16	19	20	18,33	2,08	28	31	32	30,33	2,08	0.0377774725148258
b84	b84.a1	b84.a1.a1	sp|Q2RK28|METK_MOOTA S-adenosylmethionine synthase OS=Moorella thermoacetica (strain ATCC 39073 / JCM 9320) GN=metK PE=3 SV=1	23	20	22	21,67	1,53	23	22	25	23,33	1,53	0.858792989002894
b85	b85.a1	b85.a1.a1	sp|Q2RFP0|RPOC_MOOTA DNA-directed RNA polymerase subunit beta' OS=Moorella thermoacetica (strain ATCC 39073 / JCM 9320) GN=rpoC PE=3 SV=1	21	20	22	21,00	1,00	22	27	34	27,67	6,03	0.29522029886841
b86	b86.a1	b86.a1.a1	tr|Q2RIH6|Q2RIH6_MOOTA 4Fe-4S ferredoxin, iron-sulfur binding protein OS=Moorella thermoacetica (strain ATCC 39073 / JCM 9320) GN=Moth_1453 PE=4 SV=1	13	13	30	18,67	9,81	12	31	31	24,67	10,97	0.329179062227366
b87	b87.a1	b87.a1.a1	tr|Q2RIA6|Q2RIA6_MOOTA Acetyl-CoA carboxylase carboxyltransferase subunit alpha OS=Moorella thermoacetica (strain ATCC 39073 / JCM 9320) GN=Moth_1524 PE=4 SV=1	20	20	23	21,00	1,73	25	24	25	24,67	0,58	0.618758522838674
b88	b88.a1	b88.a1.a1	tr|Q2RG42|Q2RG42_MOOTA FAD dependent oxidoreductase OS=Moorella thermoacetica (strain ATCC 39073 / JCM 9320) GN=Moth_2310 PE=4 SV=1	19	18	22	19,67	2,08	22	27	28	25,67	3,21	0.345016507389275
b89	b89.a1	b89.a1.a1	sp|Q2RFS5|RS4_MOOTA 30S ribosomal protein S4 OS=Moorella thermoacetica (strain ATCC 39073 / JCM 9320) GN=rpsD PE=3 SV=1	17	15	18	16,67	1,53	26	30	28	28,00	2,00	0.0410345463092114
b90	b90.a1	b90.a1.a1	sp|Q2RHR5|THIC2_MOOTA Phosphomethylpyrimidine synthase 2 OS=Moorella thermoacetica (strain ATCC 39073 / JCM 9320) GN=thiC2 PE=3 SV=1	27	24	24	25,00	1,73	19	22	16	19,00	3,00	0.332531349979568
b91	b91.a1	b91.a1.a1	tr|Q2RJG7|Q2RJG7_MOOTA Inosine-5'-monophosphate dehydrogenase OS=Moorella thermoacetica (strain ATCC 39073 / JCM 9320) GN=guaB PE=3 SV=1	21	17	16	18,00	2,65	23	27	28	26,00	2,65	0.178855192754102
b92	b92.a1	b92.a1.a1	tr|Q2RG97|Q2RG97_MOOTA 2-isopropylmalate synthase OS=Moorella thermoacetica (strain ATCC 39073 / JCM 9320) GN=leuA PE=3 SV=1	22	22	18	20,67	2,31	20	27	24	23,67	3,51	0.68657043107493
b93	b93.a1	b93.a1.a1	sp|Q2RLU0|TPIS_MOOTA Triosephosphate isomerase OS=Moorella thermoacetica (strain ATCC 39073 / JCM 9320) GN=tpiA PE=3 SV=1	25	24	29	26,00	2,65	19	15	14	16,00	2,65	0.0695513560670251
b94	b94.a1	b94.a1.a1	tr|Q2RJT4|Q2RJT4_MOOTA Hydantoinase/oxoprolinase OS=Moorella thermoacetica (strain ATCC 39073 / JCM 9320) GN=Moth_0990 PE=4 SV=1	22	23	22	22,33	0,58	21	21	20	20,67	0,58	0.852295815741001
b95	b95.a1	b95.a1.a1	tr|Q2RFV3|Q2RFV3_MOOTA Fructose-bisphosphate aldolase OS=Moorella thermoacetica (strain ATCC 39073 / JCM 9320) GN=Moth_2404 PE=3 SV=1	20	22	18	20,00	2,00	26	21	21	22,67	2,89	0.717625480105859
b96	b96.a1	b96.a1.a1	tr|Q2RH78|Q2RH78_MOOTA Iron-containing alcohol dehydrogenase OS=Moorella thermoacetica (strain ATCC 39073 / JCM 9320) GN=Moth_1911 PE=4 SV=1	20	23	25	22,67	2,52	20	15	20	18,33	2,89	0.507188607290642
b97	b97.a1	b97.a1.a1	sp|Q2RJE3|SYE_MOOTA Glutamate--tRNA ligase OS=Moorella thermoacetica (strain ATCC 39073 / JCM 9320) GN=gltX PE=3 SV=1	15	18	17	16,67	1,53	27	26	25	26,00	1,00	0.0969959085658443
b98	b98.a1	b98.a1.a1	sp|Q2RG93|ILVD_MOOTA Dihydroxy-acid dehydratase OS=Moorella thermoacetica (strain ATCC 39073 / JCM 9320) GN=ilvD PE=3 SV=1	23	20	23	22,00	1,73	19	20	20	19,67	0,58	0.762627817754352
b99	b99.a1	b99.a1.a1	tr|Q2RHB0|Q2RHB0_MOOTA Rubrerythrin OS=Moorella thermoacetica (strain ATCC 39073 / JCM 9320) GN=Moth_1879 PE=4 SV=1	18	19	24	20,33	3,21	20	24	20	21,33	2,31	0.906831349717897
c100	c100.a1	c100.a1.a1	tr|Q2RL51|Q2RL51_MOOTA Glucose-6-phosphate isomerase OS=Moorella thermoacetica (strain ATCC 39073 / JCM 9320) GN=Moth_0508 PE=4 SV=1	20	24	25	23,00	2,65	18	15	19	17,33	2,08	0.345016507389275
c101	c101.a1	c101.a1.a1	sp|Q2RJU4|NUOD_MOOTA NADH-quinone oxidoreductase subunit D OS=Moorella thermoacetica (strain ATCC 39073 / JCM 9320) GN=nuoD PE=3 SV=1	19	22	23	21,33	2,08	22	15	17	18,00	3,61	0.627650851844674
c102	c102.a1	c102.a1.a1	sp|Q2RFR8|KAD_MOOTA Adenylate kinase OS=Moorella thermoacetica (strain ATCC 39073 / JCM 9320) GN=adk PE=3 SV=1	21	23	18	20,67	2,52	19	18	20	19,00	1,00	0.847816664236231
c103	c103.a1	c103.a1.a1	tr|Q2RG10|Q2RG10_MOOTA Copper amine oxidase-like protein OS=Moorella thermoacetica (strain ATCC 39073 / JCM 9320) GN=Moth_2343 PE=4 SV=1	19	11	11	13,67	4,62	30	31	20	27,00	6,08	0.00688453793528736
c104	c104.a1	c104.a1.a1	tr|Q2RH24|Q2RH24_MOOTA 5-oxoprolinase (ATP-hydrolyzing) OS=Moorella thermoacetica (strain ATCC 39073 / JCM 9320) GN=Moth_1967 PE=4 SV=1	14	15	23	17,33	4,93	31	15	18	21,33	8,50	0.532695266906165
c105	c105.a1	c105.a1.a1	tr|Q2RL46|Q2RL46_MOOTA Phenylacetate-coenzyme A ligase OS=Moorella thermoacetica (strain ATCC 39073 / JCM 9320) GN=Moth_0513 PE=3 SV=1	15	15	11	13,67	2,31	12	12	15	13,00	1,73	0.717625480105859
c105	c105.a2	c105.a2.a1	tr|Q2RG74|Q2RG74_MOOTA Phenylacetate-coenzyme A ligase OS=Moorella thermoacetica (strain ATCC 39073 / JCM 9320) GN=Moth_2278 PE=3 SV=1	8	9	5	7,33	2,08	9	10	8	9,00	1,00	0.923374213872843
c106	c106.a1	c106.a1.a1	tr|Q2RG75|Q2RG75_MOOTA Indolepyruvate oxidoreductase subunit IorA OS=Moorella thermoacetica (strain ATCC 39073 / JCM 9320) GN=Moth_2277 PE=4 SV=1	21	22	15	19,33	3,79	20	18	23	20,33	2,52	0.902032882504377
c107	c107.a1	c107.a1.a1	sp|Q2RKX4|DNAK_MOOTA Chaperone protein DnaK OS=Moorella thermoacetica (strain ATCC 39073 / JCM 9320) GN=dnaK PE=3 SV=1	25	25	29	26,33	2,31	11	13	13	12,33	1,15	0.00280884667207736
c108	c108.a1	c108.a1.a1	tr|Q2RLF8|Q2RLF8_MOOTA Succinyl-CoA synthetase (ADP-forming) beta subunit OS=Moorella thermoacetica (strain ATCC 39073 / JCM 9320) GN=Moth_0397 PE=3 SV=1	21	20	20	20,33	0,58	20	18	14	17,33	3,06	0.659952685222744
c109	c109.a1	c109.a1.a1	sp|Q2RJL9|PNP_MOOTA Polyribonucleotide nucleotidyltransferase OS=Moorella thermoacetica (strain ATCC 39073 / JCM 9320) GN=pnp PE=3 SV=1	20	17	18	18,33	1,53	21	18	21	20,00	1,73	0.847428468791522
c110	c110.a1	c110.a1.a1	tr|Q2RHQ0|Q2RHQ0_MOOTA ATP-dependent 6-phosphofructokinase OS=Moorella thermoacetica (strain ATCC 39073 / JCM 9320) GN=pfkA PE=3 SV=1	14	15	10	13,00	2,65	28	26	25	26,33	1,53	0.00570129830695685
c111	c111.a1	c111.a1.a1	tr|Q2RH38|Q2RH38_MOOTA Nucleoside-binding protein OS=Moorella thermoacetica (strain ATCC 39073 / JCM 9320) GN=Moth_1953 PE=4 SV=1	17	19	28	21,33	5,86	13	15	14	14,00	1,00	0.162794512423346
c112	c112.a1	c112.a1.a1	sp|Q2RHZ3|SYA_MOOTA Alanine--tRNA ligase OS=Moorella thermoacetica (strain ATCC 39073 / JCM 9320) GN=alaS PE=3 SV=1	21	24	15	20,00	4,58	15	19	19	17,67	2,31	0.753156324939183
c113	c113.a1	c113.a1.a1	sp|Q2RFP4|EFG_MOOTA Elongation factor G OS=Moorella thermoacetica (strain ATCC 39073 / JCM 9320) GN=fusA PE=3 SV=1	16	18	14	16,00	2,00	19	21	26	22,00	3,61	0.290863915167716
c114	c114.a1	c114.a1.a1	sp|Q2RFP7|RL3_MOOTA 50S ribosomal protein L3 OS=Moorella thermoacetica (strain ATCC 39073 / JCM 9320) GN=rplC PE=3 SV=1	19	18	16	17,67	1,53	21	20	19	20,00	1,00	0.753156324939183
c115	c115.a1	c115.a1.a1	sp|Q2RGP2|GUAA_MOOTA GMP synthase [glutamine-hydrolyzing] OS=Moorella thermoacetica (strain ATCC 39073 / JCM 9320) GN=guaA PE=3 SV=1	19	20	16	18,33	2,08	16	21	20	19,00	2,65	0.938397074971118
c116	c116.a1	c116.a1.a1	tr|Q2RJ96|Q2RJ96_MOOTA Glutamate synthase (NADPH) GltB2 subunit OS=Moorella thermoacetica (strain ATCC 39073 / JCM 9320) GN=Moth_1179 PE=4 SV=1	13	12	18	14,33	3,21	23	20	20	21,00	1,73	0.205061038323582
c117	c117.a1	c117.a1.a1	tr|Q2RGX0|Q2RGX0_MOOTA Uncharacterized protein OS=Moorella thermoacetica (strain ATCC 39073 / JCM 9320) GN=Moth_2023 PE=4 SV=1	21	16	21	19,33	2,89	20	16	17	17,67	2,08	0.84546309317861
c118	c118.a1	c118.a1.a1	tr|Q2RJJ6|Q2RJJ6_MOOTA Protein RecA OS=Moorella thermoacetica (strain ATCC 39073 / JCM 9320) GN=recA PE=3 SV=1	14	13	10	12,33	2,08	26	23	24	24,33	1,53	0.0131972409620269
c119	c119.a1	c119.a1.a1	sp|Q2RK59|SYI_MOOTA Isoleucine--tRNA ligase OS=Moorella thermoacetica (strain ATCC 39073 / JCM 9320) GN=ileS PE=3 SV=1	25	20	13	19,33	6,03	14	19	12	15,00	3,61	0.457684631084883
c120	c120.a1	c120.a1.a1	sp|Q2RKV5|SYGB_MOOTA Glycine--tRNA ligase beta subunit OS=Moorella thermoacetica (strain ATCC 39073 / JCM 9320) GN=glyS PE=3 SV=1	21	20	18	19,67	1,53	21	14	14	16,33	4,04	0.604642281085616
c121	c121.a1	c121.a1.a1	sp|Q2RK33|DAPAT_MOOTA LL-diaminopimelate aminotransferase OS=Moorella thermoacetica (strain ATCC 39073 / JCM 9320) GN=dapL PE=1 SV=1	15	14	18	15,67	2,08	24	14	18	18,67	5,03	0.645739219605089
c122	c122.a1	c122.a1.a1	sp|Q2RJP2|EFTS_MOOTA Elongation factor Ts OS=Moorella thermoacetica (strain ATCC 39073 / JCM 9320) GN=tsf PE=3 SV=1	14	13	14	13,67	0,58	18	21	23	20,67	2,52	0.184114444639637
c123	c123.a1	c123.a1.a1	tr|Q2RJD8|Q2RJD8_MOOTA Ribonucleotide reductase large subunit OS=Moorella thermoacetica (strain ATCC 39073 / JCM 9320) GN=Moth_1137 PE=4 SV=1	14	17	10	13,67	3,51	22	21	25	22,67	2,08	0.0759978651608894
c124	c124.a1	c124.a1.a1	sp|Q2RJP3|RS2_MOOTA 30S ribosomal protein S2 OS=Moorella thermoacetica (strain ATCC 39073 / JCM 9320) GN=rpsB PE=3 SV=1	16	18	15	16,33	1,53	18	18	21	19,00	1,73	0.68657043107493
c125	c125.a1	c125.a1.a1	sp|Q2RKZ6|PROA_MOOTA Gamma-glutamyl phosphate reductase OS=Moorella thermoacetica (strain ATCC 39073 / JCM 9320) GN=proA PE=3 SV=1	14	15	17	15,33	1,53	21	14	19	18,00	3,61	0.674625043054266
c126	c126.a1	c126.a1.a1	sp|Q2RHW0|SYH_MOOTA Histidine--tRNA ligase OS=Moorella thermoacetica (strain ATCC 39073 / JCM 9320) GN=hisS PE=3 SV=1	14	14	14	14,00	0,00	20	19	25	21,33	3,21	0.162794512423346
c127	c127.a1	c127.a1.a1	sp|Q2RL31|CLPP_MOOTA ATP-dependent Clp protease proteolytic subunit OS=Moorella thermoacetica (strain ATCC 39073 / JCM 9320) GN=clpP PE=3 SV=1	18	18	18	18,00	0,00	15	16	14	15,00	1,00	0.633659462020507
c128	c128.a1	c128.a1.a1	tr|Q2RM85|Q2RM85_MOOTA Phosphate-specific transport system accessory protein PhoU OS=Moorella thermoacetica (strain ATCC 39073 / JCM 9320) GN=Moth_0115 PE=3 SV=1	20	18	17	18,33	1,53	15	16	13	14,67	1,53	0.537917921449262
c129	c129.a1	c129.a1.a1	tr|Q2RHR6|Q2RHR6_MOOTA Nicotinate-nucleotide--dimethylbenzimidazole phosphoribosyltransferase OS=Moorella thermoacetica (strain ATCC 39073 / JCM 9320) GN=cobT PE=3 SV=1	21	21	17	19,67	2,31	13	16	13	14,00	1,73	0.287991711518525
c130	c130.a1	c130.a1.a1	sp|Q2RFQ9|RL5_MOOTA 50S ribosomal protein L5 OS=Moorella thermoacetica (strain ATCC 39073 / JCM 9320) GN=rplE PE=3 SV=1	16	19	16	17,00	1,73	15	19	15	16,33	2,31	0.93415694991469
c131	c131.a1	c131.a1.a1	tr|Q2RJW0|Q2RJW0_MOOTA Aldo/keto reductase OS=Moorella thermoacetica (strain ATCC 39073 / JCM 9320) GN=Moth_0964 PE=4 SV=1	14	12	15	13,67	1,53	20	18	20	19,33	1,15	0.282520954545283
c132	c132.a1	c132.a1.a1	tr|Q2RL27|Q2RL27_MOOTA Valine--tRNA ligase OS=Moorella thermoacetica (strain ATCC 39073 / JCM 9320) GN=valS PE=3 SV=1	14	13	11	12,67	1,53	22	23	17	20,67	3,21	0.110323088996889
c133	c133.a1	c133.a1.a1	tr|Q2RLF1|Q2RLF1_MOOTA Glycerate kinase OS=Moorella thermoacetica (strain ATCC 39073 / JCM 9320) GN=Moth_0404 PE=3 SV=1	20	20	16	18,67	2,31	15	13	13	13,67	1,15	0.350340396630234
c134	c134.a1	c134.a1.a1	sp|Q2RMC2|RL25_MOOTA 50S ribosomal protein L25 OS=Moorella thermoacetica (strain ATCC 39073 / JCM 9320) GN=rplY PE=3 SV=1	11	14	17	14,00	3,00	16	21	17	18,00	2,65	0.494119099815795
c135	c135.a1	c135.a1.a1	tr|Q2RH49|Q2RH49_MOOTA Probable glycine dehydrogenase (decarboxylating) subunit 2 OS=Moorella thermoacetica (strain ATCC 39073 / JCM 9320) GN=gcvPB PE=3 SV=1	18	17	14	16,33	2,08	16	16	18	16,67	1,15	0.985792304261783
c136	c136.a1	c136.a1.a1	sp|Q2RJN1|SYP_MOOTA Proline--tRNA ligase OS=Moorella thermoacetica (strain ATCC 39073 / JCM 9320) GN=proS PE=3 SV=1	19	20	15	18,00	2,65	16	15	13	14,67	1,53	0.578710316701326
c137	c137.a1	c137.a1.a1	tr|Q2RH97|Q2RH97_MOOTA OsmC-like protein OS=Moorella thermoacetica (strain ATCC 39073 / JCM 9320) GN=Moth_1892 PE=4 SV=1	10	15	15	13,33	2,89	19	20	19	19,33	0,58	0.25207518053464
c138	c138.a1	c138.a1.a1	tr|Q2RFJ6|Q2RFJ6_MOOTA Uncharacterized protein OS=Moorella thermoacetica (strain ATCC 39073 / JCM 9320) GN=Moth_2511 PE=4 SV=1	13	14	15	14,00	1,00	18	21	18	19,00	1,73	0.356367684138463
c139	c139.a1	c139.a1.a1	sp|Q2RM63|HCP_MOOTA Hydroxylamine reductase OS=Moorella thermoacetica (strain ATCC 39073 / JCM 9320) GN=hcp PE=3 SV=1	12	16	20	16,00	4,00	13	11	13	12,33	1,15	0.507188607290642
c140	c140.a1	c140.a1.a1	tr|Q2RLX3|Q2RLX3_MOOTA Radical SAM OS=Moorella thermoacetica (strain ATCC 39073 / JCM 9320) GN=Moth_0231 PE=4 SV=1	14	9	15	12,67	3,21	19	20	18	19,00	1,00	0.203080250397263
c141	c141.a1	c141.a1.a1	sp|Q2RG67|ASSY_MOOTA Argininosuccinate synthase OS=Moorella thermoacetica (strain ATCC 39073 / JCM 9320) GN=argG PE=3 SV=1	12	15	16	14,33	2,08	17	15	16	16,00	1,00	0.813935705531012
c142	c142.a1	c142.a1.a1	tr|Q2RHM4|Q2RHM4_MOOTA Glutamine synthetase OS=Moorella thermoacetica (strain ATCC 39073 / JCM 9320) GN=Moth_1764 PE=3 SV=1	12	18	14	14,67	3,06	12	10	11	11,00	1,00	0.475414354835736
c142	c142.a2	c142.a2.a1	tr|Q2RIY1|Q2RIY1_MOOTA Glutamine synthetase OS=Moorella thermoacetica (strain ATCC 39073 / JCM 9320) GN=Moth_1294 PE=3 SV=1	6	6	7	6,33	0,58	7	5	7	6,33	1,15	1
c143	c143.a1	c143.a1.a1	sp|O05432|ATPG_MOOTA ATP synthase gamma chain OS=Moorella thermoacetica (strain ATCC 39073 / JCM 9320) GN=atpG PE=1 SV=2	11	14	14	13,00	1,73	18	21	17	18,67	2,08	0.277211646516664
c144	c144.a1	c144.a1.a1	tr|Q2RG44|Q2RG44_MOOTA FAD linked oxidase-like protein OS=Moorella thermoacetica (strain ATCC 39073 / JCM 9320) GN=Moth_2308 PE=4 SV=1	20	16	14	16,67	3,06	13	14	12	13,00	1,00	0.507188607290642
c145	c145.a1	c145.a1.a1	tr|Q2RH42|Q2RH42_MOOTA FAD dependent oxidoreductase OS=Moorella thermoacetica (strain ATCC 39073 / JCM 9320) GN=Moth_1949 PE=4 SV=1	18	16	18	17,33	1,15	11	13	15	13,00	2,00	0.420431641836941
c146	c146.a1	c146.a1.a1	sp|Q2RL95|ADEC_MOOTA Adenine deaminase OS=Moorella thermoacetica (strain ATCC 39073 / JCM 9320) GN=ade PE=3 SV=1	14	16	11	13,67	2,52	26	12	19	19,00	7,00	0.30703469374856
c147	c147.a1	c147.a1.a1	sp|Q2RGY4|GATA_MOOTA Glutamyl-tRNA(Gln) amidotransferase subunit A OS=Moorella thermoacetica (strain ATCC 39073 / JCM 9320) GN=gatA PE=3 SV=1	14	21	13	16,00	4,36	13	14	16	14,33	1,53	0.813935705531012
c148	c148.a1	c148.a1.a1	sp|Q2RMH8|SYS_MOOTA Serine--tRNA ligase OS=Moorella thermoacetica (strain ATCC 39073 / JCM 9320) GN=serS PE=3 SV=1	14	16	10	13,33	3,06	18	16	21	18,33	2,52	0.345016507389275
c149	c149.a1	c149.a1.a1	tr|Q2RFN0|Q2RFN0_MOOTA Ribosome-binding ATPase YchF OS=Moorella thermoacetica (strain ATCC 39073 / JCM 9320) GN=ychF PE=3 SV=1	15	14	13	14,00	1,00	19	14	17	16,67	2,52	0.659952685222744
c150	c150.a1	c150.a1.a1	sp|Q2RFS6|RPOA_MOOTA DNA-directed RNA polymerase subunit alpha OS=Moorella thermoacetica (strain ATCC 39073 / JCM 9320) GN=rpoA PE=3 SV=1	14	13	15	14,00	1,00	15	16	16	15,67	0,58	0.813935705531012
c151	c151.a1	c151.a1.a1	tr|Q2RLI1|Q2RLI1_MOOTA NADPH-dependent FMN reductase OS=Moorella thermoacetica (strain ATCC 39073 / JCM 9320) GN=Moth_0374 PE=4 SV=1	17	16	11	14,67	3,21	15	15	18	16,00	1,73	0.863102350595808
c152	c152.a1	c152.a1.a1	tr|Q2RHF5|Q2RHF5_MOOTA Nitroreductase OS=Moorella thermoacetica (strain ATCC 39073 / JCM 9320) GN=Moth_1834 PE=4 SV=1	9	11	13	11,00	2,00	19	19	18	18,67	0,58	0.104073448152843
c153	c153.a1	c153.a1.a1	tr|Q2RIR2|Q2RIR2_MOOTA Diaminopimelate decarboxylase OS=Moorella thermoacetica (strain ATCC 39073 / JCM 9320) GN=lysA PE=3 SV=1	15	17	14	15,33	1,53	17	13	13	14,33	2,31	0.885250170101977
c154	c154.a1	c154.a1.a1	tr|Q2RJ71|Q2RJ71_MOOTA Cobyrinic acid a,c-diamide synthase OS=Moorella thermoacetica (strain ATCC 39073 / JCM 9320) GN=Moth_1204 PE=4 SV=1	10	12	11	11,00	1,00	20	21	20	20,33	0,58	0.0439185017136467
c155	c155.a1	c155.a1.a1	tr|Q2RHC3|Q2RHC3_MOOTA Uncharacterized protein OS=Moorella thermoacetica (strain ATCC 39073 / JCM 9320) GN=Moth_1866 PE=4 SV=1	16	17	14	15,67	1,53	14	9	14	12,33	2,89	0.542313434942937
c156	c156.a1	c156.a1.a1	tr|Q2RKK5|Q2RKK5_MOOTA Phage shock protein A, PspA OS=Moorella thermoacetica (strain ATCC 39073 / JCM 9320) GN=Moth_0716 PE=4 SV=1	8	13	20	13,67	6,03	7	26	16	16,33	9,50	0.659952685222744
c157	c157.a1	c157.a1.a1	sp|Q2RKV6|SYGA_MOOTA Glycine--tRNA ligase alpha subunit OS=Moorella thermoacetica (strain ATCC 39073 / JCM 9320) GN=glyQ PE=3 SV=1	15	10	9	11,33	3,21	18	21	16	18,33	2,52	0.140067529201613
c158	c158.a1	c158.a1.a1	tr|Q2RIX0|Q2RIX0_MOOTA Threonine synthase OS=Moorella thermoacetica (strain ATCC 39073 / JCM 9320) GN=Moth_1306 PE=3 SV=1	12	14	14	13,33	1,15	15	13	13	13,67	1,15	0.978833973517854
c159	c159.a1	c159.a1.a1	sp|Q2RG98|LEUC_MOOTA 3-isopropylmalate dehydratase large subunit OS=Moorella thermoacetica (strain ATCC 39073 / JCM 9320) GN=leuC PE=3 SV=1	13	12	12	12,33	0,58	15	13	17	15,00	2,00	0.646528469291526
c160	c160.a1	c160.a1.a1	sp|Q2RJM5|IF2_MOOTA Translation initiation factor IF-2 OS=Moorella thermoacetica (strain ATCC 39073 / JCM 9320) GN=infB PE=3 SV=1	10	12	13	11,67	1,53	17	13	19	16,33	3,06	0.34869247831774
c161	c161.a1	c161.a1.a1	tr|Q2RJZ0|Q2RJZ0_MOOTA Molybdenum cofactor cytidylyltransferase OS=Moorella thermoacetica (strain ATCC 39073 / JCM 9320) GN=Moth_0932 PE=4 SV=1	11	9	9	9,67	1,15	19	21	19	19,67	1,15	0.0217002664566783
c162	c162.a1	c162.a1.a1	tr|Q2RG92|Q2RG92_MOOTA Branched chain amino acid aminotransferase apoenzyme OS=Moorella thermoacetica (strain ATCC 39073 / JCM 9320) GN=Moth_2260 PE=3 SV=1	11	12	16	13,00	2,65	16	14	9	13,00	3,61	1
c163	c163.a1	c163.a1.a1	sp|Q2RFW7|GLYA_MOOTA Serine hydroxymethyltransferase OS=Moorella thermoacetica (strain ATCC 39073 / JCM 9320) GN=glyA PE=3 SV=1	17	16	12	15,00	2,65	13	14	15	14,00	1,00	0.884047288866724
c164	c164.a1	c164.a1.a1	tr|Q2RK55|Q2RK55_MOOTA Phosphomethylpyrimidine kinase OS=Moorella thermoacetica (strain ATCC 39073 / JCM 9320) GN=Moth_0867 PE=4 SV=1	15	14	11	13,33	2,08	14	18	16	16,00	2,00	0.659952685222744
c165	c165.a1	c165.a1.a1	tr|Q2RGZ7|Q2RGZ7_MOOTA Ornithine carbamoyltransferase OS=Moorella thermoacetica (strain ATCC 39073 / JCM 9320) GN=Moth_1996 PE=3 SV=1	13	9	18	13,33	4,51	13	12	12	12,33	0,58	0.878683734977989
c166	c166.a1	c166.a1.a1	tr|Q2RHM9|Q2RHM9_MOOTA Threonine--tRNA ligase OS=Moorella thermoacetica (strain ATCC 39073 / JCM 9320) GN=thrS PE=3 SV=1	12	14	11	12,33	1,53	18	18	15	17,00	1,73	0.365835823589391
c167	c167.a1	c167.a1.a1	tr|Q2RGZ4|Q2RGZ4_MOOTA Xanthine dehydrogenase, molybdenum binding subunit apoprotein OS=Moorella thermoacetica (strain ATCC 39073 / JCM 9320) GN=Moth_1999 PE=4 SV=1	9	13	8	10,00	2,65	20	15	17	17,33	2,52	0.105486845567924
c168	c168.a1	c168.a1.a1	sp|Q2RJL2|DAPB_MOOTA 4-hydroxy-tetrahydrodipicolinate reductase OS=Moorella thermoacetica (strain ATCC 39073 / JCM 9320) GN=dapB PE=3 SV=1	16	17	16	16,33	0,58	10	8	12	10,00	2,00	0.162794512423346
c169	c169.a1	c169.a1.a1	tr|Q2RJP5|Q2RJP5_MOOTA ATP-dependent protease ATPase subunit HslU OS=Moorella thermoacetica (strain ATCC 39073 / JCM 9320) GN=hslU PE=3 SV=1	9	8	9	8,67	0,58	16	20	24	20,00	4,00	0.00570129830695685
c170	c170.a1	c170.a1.a1	tr|Q2RL64|Q2RL64_MOOTA CRISPR-associated protein, Csd2 family OS=Moorella thermoacetica (strain ATCC 39073 / JCM 9320) GN=Moth_0495 PE=4 SV=1	15	12	11	12,67	2,08	16	14	15	15,00	1,00	0.693319554622868
c171	c171.a1	c171.a1.a1	tr|Q2RIE4|Q2RIE4_MOOTA OsmC-like protein OS=Moorella thermoacetica (strain ATCC 39073 / JCM 9320) GN=Moth_1486 PE=4 SV=1	9	10	11	10,00	1,00	20	13	11	14,67	4,73	0.302532956150881
c172	c172.a1	c172.a1.a1	tr|Q2RJT5|Q2RJT5_MOOTA Histone deacetylase superfamily OS=Moorella thermoacetica (strain ATCC 39073 / JCM 9320) GN=Moth_0989 PE=4 SV=1	16	14	12	14,00	2,00	13	14	12	13,00	1,00	0.878683734977989
c173	c173.a1	c173.a1.a1	tr|Q2RJE1|Q2RJE1_MOOTA Putative signal transduction protein with CBS domains OS=Moorella thermoacetica (strain ATCC 39073 / JCM 9320) GN=Moth_1134 PE=4 SV=1	12	19	10	13,67	4,73	10	16	15	13,67	3,21	1
c174	c174.a1	c174.a1.a1	tr|Q2RHC1|Q2RHC1_MOOTA ATP-dependent 6-phosphofructokinase OS=Moorella thermoacetica (strain ATCC 39073 / JCM 9320) GN=pfkA PE=3 SV=1	14	12	15	13,67	1,53	12	8	13	11,00	2,65	0.622980143391035
c175	c175.a1	c175.a1.a1	tr|Q2RH25|Q2RH25_MOOTA 5-oxoprolinase (ATP-hydrolyzing) OS=Moorella thermoacetica (strain ATCC 39073 / JCM 9320) GN=Moth_1966 PE=4 SV=1	8	11	14	11,00	3,00	17	15	15	15,67	1,15	0.332531349979568
c176	c176.a1	c176.a1.a1	tr|Q2RJ76|Q2RJ76_MOOTA Cobyrinic acid a,c-diamide synthase OS=Moorella thermoacetica (strain ATCC 39073 / JCM 9320) GN=Moth_1199 PE=4 SV=1	10	13	12	11,67	1,53	15	16	15	15,33	0,58	0.494119099815795
c177	c177.a1	c177.a1.a1	sp|Q2RJJ4|RNY_MOOTA Ribonuclease Y OS=Moorella thermoacetica (strain ATCC 39073 / JCM 9320) GN=rny PE=3 SV=1	11	8	8	9,00	1,73	20	20	16	18,67	2,31	0.0223462698841872
c178	c178.a1	c178.a1.a1	tr|Q2RLF6|Q2RLF6_MOOTA Succinate--CoA ligase [ADP-forming] subunit alpha OS=Moorella thermoacetica (strain ATCC 39073 / JCM 9320) GN=sucD PE=3 SV=1	13	13	14	13,33	0,58	12	9	11	10,67	1,53	0.616658646788852
c179	c179.a1	c179.a1.a1	tr|Q2RH31|Q2RH31_MOOTA Xanthine dehydrogenase, molybdenum binding subunit apoprotein OS=Moorella thermoacetica (strain ATCC 39073 / JCM 9320) GN=Moth_1960 PE=4 SV=1	10	9	16	11,67	3,79	11	14	15	13,33	2,08	0.783844868175258
c180	c180.a1	c180.a1.a1	tr|Q2RIH7|Q2RIH7_MOOTA Uncharacterized protein OS=Moorella thermoacetica (strain ATCC 39073 / JCM 9320) GN=Moth_1452 PE=4 SV=1	5	8	15	9,33	5,13	13	15	21	16,33	4,16	0.110323088996889
c181	c181.a1	c181.a1.a1	sp|Q2RM40|MCSB_MOOTA Protein-arginine kinase OS=Moorella thermoacetica (strain ATCC 39073 / JCM 9320) GN=mcsB PE=3 SV=1	11	13	13	12,33	1,15	14	16	13	14,33	1,53	0.744064985469316
c182	c182.a1	c182.a1.a1	tr|Q2RJD9|Q2RJD9_MOOTA Putative signal transduction protein with CBS domains OS=Moorella thermoacetica (strain ATCC 39073 / JCM 9320) GN=Moth_1136 PE=4 SV=1	16	16	20	17,33	2,31	7	8	8	7,67	0,58	0.0153115509227693
c183	c183.a1	c183.a1.a1	tr|Q2RKL4|Q2RKL4_MOOTA ABC transporter related protein OS=Moorella thermoacetica (strain ATCC 39073 / JCM 9320) GN=Moth_0707 PE=4 SV=1	26	26	7	19,67	10,97	5	5	13	7,67	4,62	0.00213700562108236
c184	c184.a1	c184.a1.a1	sp|Q2RGA0|LEU3_MOOTA 3-isopropylmalate dehydrogenase OS=Moorella thermoacetica (strain ATCC 39073 / JCM 9320) GN=leuB PE=3 SV=1	17	17	16	16,67	0,58	10	10	9	9,67	0,58	0.110323088996889
c185	c185.a1	c185.a1.a1	tr|Q2RH70|Q2RH70_MOOTA Tryptophan--tRNA ligase OS=Moorella thermoacetica (strain ATCC 39073 / JCM 9320) GN=trpS PE=3 SV=1	10	10	10	10,00	0,00	17	16	15	16,00	1,00	0.184114444639637
c186	c186.a1	c186.a1.a1	tr|Q2RI27|Q2RI27_MOOTA Putative sulfite reductase-associated electron transfer protein DsrK OS=Moorella thermoacetica (strain ATCC 39073 / JCM 9320) GN=Moth_1606 PE=4 SV=1	8	11	14	11,00	3,00	9	16	14	13,00	3,61	0.717625480105859
c187	c187.a1	c187.a1.a1	tr|Q2RKA7|Q2RKA7_MOOTA 4Fe-4S ferredoxin, iron-sulfur binding protein OS=Moorella thermoacetica (strain ATCC 39073 / JCM 9320) GN=Moth_0815 PE=4 SV=1	15	13	12	13,33	1,53	11	14	14	13,00	1,73	0.978676185771851
c188	c188.a1	c188.a1.a1	tr|Q2RKB1|Q2RKB1_MOOTA Uncharacterized protein OS=Moorella thermoacetica (strain ATCC 39073 / JCM 9320) GN=Moth_0810 PE=4 SV=1	12	13	11	12,00	1,00	13	15	14	14,00	1,00	0.738151378182555
c189	c189.a1	c189.a1.a1	tr|Q2RH34|Q2RH34_MOOTA Amidohydrolase OS=Moorella thermoacetica (strain ATCC 39073 / JCM 9320) GN=Moth_1957 PE=4 SV=1	15	14	11	13,33	2,08	16	11	10	12,33	3,21	0.878683734977989
c190	c190.a1	c190.a1.a1	tr|Q2RMF2|Q2RMF2_MOOTA Methionine--tRNA ligase OS=Moorella thermoacetica (strain ATCC 39073 / JCM 9320) GN=metG PE=3 SV=1	11	15	12	12,67	2,08	10	14	14	12,67	2,31	1
c191	c191.a1	c191.a1.a1	tr|Q2RKI1|Q2RKI1_MOOTA Methyl-accepting chemotaxis sensory transducer OS=Moorella thermoacetica (strain ATCC 39073 / JCM 9320) GN=Moth_0740 PE=4 SV=1	2	5	10	5,67	4,04	5	12	7	8,00	3,61	0.759525734051169
c191	c191.a2	c191.a2.a1	tr|Q2RGW4|Q2RGW4_MOOTA Methyl-accepting chemotaxis sensory transducer OS=Moorella thermoacetica (strain ATCC 39073 / JCM 9320) GN=Moth_2029 PE=4 SV=1	6	7	9	7,33	1,53	7	5	6	6,00	1,00	0.541985825289778
c192	c192.a1	c192.a1.a1	tr|Q2RI04|Q2RI04_MOOTA Uncharacterized protein OS=Moorella thermoacetica (strain ATCC 39073 / JCM 9320) GN=Moth_1633 PE=4 SV=1	11	11	10	10,67	0,58	17	9	13	13,00	4,00	0.659952685222744
c193	c193.a1	c193.a1.a1	sp|Q2RKV3|PDRP_MOOTA Putative pyruvate, phosphate dikinase regulatory protein OS=Moorella thermoacetica (strain ATCC 39073 / JCM 9320) GN=Moth_0606 PE=3 SV=1	14	14	11	13,00	1,73	9	16	12	12,33	3,51	0.920739398714521
c194	c194.a1	c194.a1.a1	sp|Q2RGA6|GLMM_MOOTA Phosphoglucosamine mutase OS=Moorella thermoacetica (strain ATCC 39073 / JCM 9320) GN=glmM PE=3 SV=1	14	13	13	13,33	0,58	12	12	9	11,00	1,73	0.661961596498497
c195	c195.a1	c195.a1.a1	tr|Q2RHM2|Q2RHM2_MOOTA ATPase OS=Moorella thermoacetica (strain ATCC 39073 / JCM 9320) GN=Moth_1766 PE=4 SV=1	6	6	10	7,33	2,31	6	8	2	5,33	3,06	0.600906911975972
c195	c195.a2	c195.a2.a1	tr|Q2RIX9|Q2RIX9_MOOTA ATPase OS=Moorella thermoacetica (strain ATCC 39073 / JCM 9320) GN=Moth_1296 PE=4 SV=1	10	8	12	10,00	2,00	0	1	0	0,33	0,58	7.45938160156149e-07
c196	c196.a1	c196.a1.a1	sp|Q2RID0|DEOB_MOOTA Phosphopentomutase OS=Moorella thermoacetica (strain ATCC 39073 / JCM 9320) GN=deoB PE=3 SV=1	9	9	13	10,33	2,31	11	15	14	13,33	2,08	0.556530460119944
c197	c197.a1	c197.a1.a1	tr|Q2RHA5|Q2RHA5_MOOTA 4Fe-4S ferredoxin, iron-sulfur binding protein OS=Moorella thermoacetica (strain ATCC 39073 / JCM 9320) GN=Moth_1884 PE=4 SV=1	10	10	12	10,67	1,15	14	15	10	13,00	2,65	0.659952685222744
c198	c198.a1	c198.a1.a1	tr|Q2RHM5|Q2RHM5_MOOTA Dihydrolipoyl dehydrogenase OS=Moorella thermoacetica (strain ATCC 39073 / JCM 9320) GN=Moth_1763 PE=4 SV=1	13	13	16	14,00	1,73	8	8	9	8,33	0,58	0.180839022204804
c199	c199.a1	c199.a1.a1	tr|Q2RJT1|Q2RJT1_MOOTA Isocitrate dehydrogenase (NADP) OS=Moorella thermoacetica (strain ATCC 39073 / JCM 9320) GN=Moth_0993 PE=4 SV=1	10	11	12	11,00	1,00	12	16	14	14,00	2,00	0.572605933151291
c200	c200.a1	c200.a1.a1	tr|Q2RKB0|Q2RKB0_MOOTA Heterodisulfide reductase subunit OS=Moorella thermoacetica (strain ATCC 39073 / JCM 9320) GN=Moth_0811 PE=4 SV=3	10	9	9	9,33	0,58	15	15	14	14,67	0,58	0.223917430468806
c201	c201.a1	c201.a1.a1	tr|Q2RIX2|Q2RIX2_MOOTA Aspartokinase OS=Moorella thermoacetica (strain ATCC 39073 / JCM 9320) GN=Moth_1304 PE=3 SV=1	9	9	9	9,00	0,00	13	14	15	14,00	1,00	0.25207518053464
c202	c202.a1	c202.a1.a1	sp|Q2RFP3|RS7_MOOTA 30S ribosomal protein S7 OS=Moorella thermoacetica (strain ATCC 39073 / JCM 9320) GN=rpsG PE=3 SV=1	9	9	11	9,67	1,15	14	13	14	13,67	0,58	0.390797435613946
c203	c203.a1	c203.a1.a1	tr|Q2RMC4|Q2RMC4_MOOTA Ribose-phosphate pyrophosphokinase OS=Moorella thermoacetica (strain ATCC 39073 / JCM 9320) GN=prs PE=3 SV=1	10	12	12	11,33	1,15	13	12	15	13,33	1,53	0.724331206110124
c204	c204.a1	c204.a1.a1	sp|Q2RK81|MURD_MOOTA UDP-N-acetylmuramoylalanine--D-glutamate ligase OS=Moorella thermoacetica (strain ATCC 39073 / JCM 9320) GN=murD PE=3 SV=1	13	13	11	12,33	1,15	9	11	15	11,67	3,06	0.920739398714521
c205	c205.a1	c205.a1.a1	tr|Q2RLY3|Q2RLY3_MOOTA Phosphoglucomutase OS=Moorella thermoacetica (strain ATCC 39073 / JCM 9320) GN=Moth_0221 PE=3 SV=1	13	10	14	12,33	2,08	9	10	9	9,33	0,58	0.53121594629557
c206	c206.a1	c206.a1.a1	tr|Q2RHK3|Q2RHK3_MOOTA Aminotransferase OS=Moorella thermoacetica (strain ATCC 39073 / JCM 9320) GN=Moth_1785 PE=3 SV=1	10	9	12	10,33	1,53	11	13	15	13,00	2,00	0.608735074180669
c207	c207.a1	c207.a1.a1	sp|Q2RMC5|GLMU_MOOTA Bifunctional protein GlmU OS=Moorella thermoacetica (strain ATCC 39073 / JCM 9320) GN=glmU PE=3 SV=1	10	10	7	9,00	1,73	17	15	13	15,00	2,00	0.166082835843246
c208	c208.a1	c208.a1.a1	tr|Q2RFX0|Q2RFX0_MOOTA UDP-N-Acetylglucosamine 2-epimerase OS=Moorella thermoacetica (strain ATCC 39073 / JCM 9320) GN=Moth_2387 PE=3 SV=1	13	11	11	11,67	1,15	9	13	12	11,33	2,08	0.972992593188352
c209	c209.a1	c209.a1.a1	tr|Q2RIG2|Q2RIG2_MOOTA Formylmethanofuran dehydrogenase, subunit E OS=Moorella thermoacetica (strain ATCC 39073 / JCM 9320) GN=Moth_1467 PE=4 SV=1	21	24	11	18,67	6,81	5	4	5	4,67	0,58	1.75466790659918e-05
c210	c210.a1	c210.a1.a1	sp|Q2RH46|GCST_MOOTA Aminomethyltransferase OS=Moorella thermoacetica (strain ATCC 39073 / JCM 9320) GN=gcvT PE=3 SV=1	18	11	8	12,33	5,13	9	10	13	10,67	2,08	0.778870476644332
c211	c211.a1	c211.a1.a1	tr|Q2RLZ6|Q2RLZ6_MOOTA Asp/Glu racemase OS=Moorella thermoacetica (strain ATCC 39073 / JCM 9320) GN=Moth_0208 PE=4 SV=1	11	15	12	12,67	2,08	9	8	12	9,67	2,08	0.540566695986915
c212	c212.a1	c212.a1.a1	sp|Q2RJH7|COBQ_MOOTA Cobyric acid synthase OS=Moorella thermoacetica (strain ATCC 39073 / JCM 9320) GN=cobQ PE=3 SV=1	11	10	7	9,33	2,08	12	12	17	13,67	2,89	0.332531349979568
c213	c213.a1	c213.a1.a1	sp|Q2RG99|LEUD_MOOTA 3-isopropylmalate dehydratase small subunit OS=Moorella thermoacetica (strain ATCC 39073 / JCM 9320) GN=leuD PE=3 SV=1	11	11	14	12,00	1,73	7	10	10	9,00	1,73	0.519190507888154
c214	c214.a1	c214.a1.a1	tr|Q2RHY3|Q2RHY3_MOOTA Iron-sulfur cluster carrier protein OS=Moorella thermoacetica (strain ATCC 39073 / JCM 9320) GN=Moth_1654 PE=3 SV=1	8	10	10	9,33	1,15	12	12	13	12,33	0,58	0.53121594629557
c215	c215.a1	c215.a1.a1	tr|Q2RI01|Q2RI01_MOOTA Redox-sensing transcriptional repressor Rex OS=Moorella thermoacetica (strain ATCC 39073 / JCM 9320) GN=rex PE=3 SV=1	8	10	7	8,33	1,53	14	14	15	14,33	0,58	0.150094656185644
c216	c216.a1	c216.a1.a1	tr|Q2RG59|Q2RG59_MOOTA Uncharacterized protein OS=Moorella thermoacetica (strain ATCC 39073 / JCM 9320) GN=Moth_2293 PE=4 SV=1	9	13	11	11,00	2,00	13	11	9	11,00	2,00	1
c217	c217.a1	c217.a1.a1	tr|Q2RHQ7|Q2RHQ7_MOOTA CRISPR-associated autoregulator, Cst2 family OS=Moorella thermoacetica (strain ATCC 39073 / JCM 9320) GN=Moth_1731 PE=4 SV=1	7	8	10	8,33	1,53	14	14	16	14,67	1,15	0.124046465761499
c218	c218.a1	c218.a1.a1	sp|Q2RJV3|RL19_MOOTA 50S ribosomal protein L19 OS=Moorella thermoacetica (strain ATCC 39073 / JCM 9320) GN=rplS PE=3 SV=1	10	11	12	11,00	1,00	9	11	10	10,00	1,00	0.863102350595808
c219	c219.a1	c219.a1.a1	sp|P52941|SP0A_MOOTA Stage 0 sporulation protein A homolog OS=Moorella thermoacetica (strain ATCC 39073 / JCM 9320) GN=spo0A PE=3 SV=2	11	16	8	11,67	4,04	11	9	9	9,67	1,15	0.705008408501599
c220	c220.a1	c220.a1.a1	tr|Q2RKS2|Q2RKS2_MOOTA DNA methylase N-4/N-6 OS=Moorella thermoacetica (strain ATCC 39073 / JCM 9320) GN=Moth_0639 PE=4 SV=1	12	9	7	9,33	2,52	10	16	14	13,33	3,06	0.383223981876303
c221	c221.a1	c221.a1.a1	tr|Q2RJ82|Q2RJ82_MOOTA F420-non-reducing hydrogenase subunit D OS=Moorella thermoacetica (strain ATCC 39073 / JCM 9320) GN=Moth_1193 PE=4 SV=1	10	10	12	10,67	1,15	11	12	9	10,67	1,53	1
c222	c222.a1	c222.a1.a1	sp|Q2RHH3|SPEE_MOOTA Polyamine aminopropyltransferase OS=Moorella thermoacetica (strain ATCC 39073 / JCM 9320) GN=speE PE=3 SV=1	12	12	10	11,33	1,15	12	5	9	8,67	3,51	0.577018816903402
c223	c223.a1	c223.a1.a1	tr|Q2RJ27|Q2RJ27_MOOTA Uroporphyrinogen-III C-methyltransferase / uroporphyrinogen-III synthase OS=Moorella thermoacetica (strain ATCC 39073 / JCM 9320) GN=Moth_1248 PE=3 SV=1	9	9	7	8,33	1,15	11	14	16	13,67	2,52	0.197724290690842
c224	c224.a1	c224.a1.a1	tr|Q2RKA8|Q2RKA8_MOOTA 4Fe-4S ferredoxin, iron-sulfur binding protein OS=Moorella thermoacetica (strain ATCC 39073 / JCM 9320) GN=Moth_0814 PE=4 SV=1	8	8	8	8,00	0,00	14	11	14	13,00	1,73	0.222004084401088
c225	c225.a1	c225.a1.a1	tr|Q2RKM3|Q2RKM3_MOOTA AIR synthase related protein-like protein OS=Moorella thermoacetica (strain ATCC 39073 / JCM 9320) GN=Moth_0697 PE=4 SV=1	13	9	13	11,67	2,31	9	4	8	7,00	2,65	0.227908118160624
c226	c226.a1	c226.a1.a1	sp|Q2RFR1|RS8_MOOTA 30S ribosomal protein S8 OS=Moorella thermoacetica (strain ATCC 39073 / JCM 9320) GN=rpsH PE=3 SV=1	9	11	12	10,67	1,53	9	12	8	9,67	2,08	0.863102350595808
c227	c227.a1	c227.a1.a1	tr|Q2RJR9|Q2RJR9_MOOTA CoA enzyme activase OS=Moorella thermoacetica (strain ATCC 39073 / JCM 9320) GN=Moth_1005 PE=4 SV=1	10	10	9	9,67	0,58	10	9	12	10,33	1,53	0.863102350595808
c227	c227.a2	c227.a2.a1	tr|Q2RHP5|Q2RHP5_MOOTA CoA enzyme activase OS=Moorella thermoacetica (strain ATCC 39073 / JCM 9320) GN=Moth_1743 PE=4 SV=1	2	1	1	1,33	0,58	1	1	1	1,00	0,00	0.908707608489661
c228	c228.a1	c228.a1.a1	tr|Q2RKA6|Q2RKA6_MOOTA Oxidoreductase FAD/NAD(P)-binding protein OS=Moorella thermoacetica (strain ATCC 39073 / JCM 9320) GN=Moth_0816 PE=4 SV=1	11	10	11	10,67	0,58	9	9	7	8,33	1,15	0.622980143391035
c229	c229.a1	c229.a1.a1	tr|Q2RHR9|Q2RHR9_MOOTA NAD(P)-dependent iron-only hydrogenase diaphorase component flavoprotein OS=Moorella thermoacetica (strain ATCC 39073 / JCM 9320) GN=Moth_1718 PE=4 SV=1	25	20	13	19,33	6,03	2	2	0	1,33	1,15	6.3744719860094e-11
c230	c230.a1	c230.a1.a1	tr|Q2RJB8|Q2RJB8_MOOTA Thiamine-monophosphate kinase OS=Moorella thermoacetica (strain ATCC 39073 / JCM 9320) GN=thiL PE=3 SV=1	9	7	8	8,00	1,00	10	14	14	12,67	2,31	0.263925792814534
c231	c231.a1	c231.a1.a1	tr|Q2RMC7|Q2RMC7_MOOTA Transcriptional regulator, GntR family OS=Moorella thermoacetica (strain ATCC 39073 / JCM 9320) GN=Moth_0073 PE=4 SV=1	9	9	10	9,33	0,58	9	10	12	10,33	1,53	0.863102350595808
c232	c232.a1	c232.a1.a1	tr|Q2RIZ0|Q2RIZ0_MOOTA Desulfoferrodoxin OS=Moorella thermoacetica (strain ATCC 39073 / JCM 9320) GN=Moth_1285 PE=4 SV=1	8	9	12	9,67	2,08	9	11	12	10,67	1,53	0.863102350595808
c233	c233.a1	c233.a1.a1	sp|Q2RGW1|HIS4_MOOTA 1-(5-phosphoribosyl)-5-[(5-phosphoribosylamino)methylideneamino] imidazole-4-carboxamide isomerase OS=Moorella thermoacetica (strain ATCC 39073 / JCM 9320) GN=hisA PE=3 SV=1	8	11	11	10,00	1,73	8	9	12	9,67	2,08	0.967709398407286
c234	c234.a1	c234.a1.a1	tr|Q2RH39|Q2RH39_MOOTA Nucleoside ABC transporter ATP-binding protein OS=Moorella thermoacetica (strain ATCC 39073 / JCM 9320) GN=Moth_1952 PE=4 SV=1	9	9	5	7,67	2,31	13	12	14	13,00	1,00	0.184114444639637
c235	c235.a1	c235.a1.a1	tr|Q2RM90|Q2RM90_MOOTA Dihydropteroate synthase OS=Moorella thermoacetica (strain ATCC 39073 / JCM 9320) GN=Moth_0110 PE=4 SV=1	9	12	10	10,33	1,53	9	10	9	9,33	0,58	0.863102350595808
c236	c236.a1	c236.a1.a1	tr|Q2RKT8|Q2RKT8_MOOTA NADPH-dependent FMN reductase OS=Moorella thermoacetica (strain ATCC 39073 / JCM 9320) GN=Moth_0621 PE=4 SV=1	8	10	12	10,00	2,00	9	13	9	10,33	2,31	0.968520797826066
c237	c237.a1	c237.a1.a1	tr|Q2RJC7|Q2RJC7_MOOTA Uncharacterized protein OS=Moorella thermoacetica (strain ATCC 39073 / JCM 9320) GN=Moth_1148 PE=4 SV=1	10	9	12	10,33	1,53	10	10	9	9,67	0,58	0.908707608489661
c238	c238.a1	c238.a1.a1	tr|Q2RKJ0|Q2RKJ0_MOOTA Zn-dependent hydrolases of the beta-lactamase fold protein OS=Moorella thermoacetica (strain ATCC 39073 / JCM 9320) GN=Moth_0731 PE=4 SV=1	8	12	12	10,67	2,31	9	9	7	8,33	1,15	0.622980143391035
c239	c239.a1	c239.a1.a1	tr|Q2RMJ1|Q2RMJ1_MOOTA DNA gyrase subunit A OS=Moorella thermoacetica (strain ATCC 39073 / JCM 9320) GN=gyrA PE=3 SV=1	6	8	8	7,33	1,15	11	14	15	13,33	2,08	0.124046465761499
c240	c240.a1	c240.a1.a1	tr|Q2RLW7|Q2RLW7_MOOTA Transketolase subunit B OS=Moorella thermoacetica (strain ATCC 39073 / JCM 9320) GN=Moth_0237 PE=3 SV=1	11	9	15	11,67	3,06	8	7	6	7,00	1,00	0.227908118160624
c241	c241.a1	c241.a1.a1	sp|Q2RFQ0|RL2_MOOTA 50S ribosomal protein L2 OS=Moorella thermoacetica (strain ATCC 39073 / JCM 9320) GN=rplB PE=3 SV=1	5	5	7	5,67	1,15	14	13	16	14,33	1,53	0.0149011057898927
c242	c242.a1	c242.a1.a1	tr|Q2RL86|Q2RL86_MOOTA Phosphate ABC transporter substrate-binding protein, PhoT family OS=Moorella thermoacetica (strain ATCC 39073 / JCM 9320) GN=Moth_0473 PE=4 SV=1	9	10	11	10,00	1,00	4	11	10	8,33	3,79	0.741816696196846
c243	c243.a1	c243.a1.a1	tr|Q2RG46|Q2RG46_MOOTA Uncharacterized protein OS=Moorella thermoacetica (strain ATCC 39073 / JCM 9320) GN=Moth_2306 PE=4 SV=1	9	9	11	9,67	1,15	8	10	9	9,00	1,00	0.906831349717897
c244	c244.a1	c244.a1.a1	sp|Q2RM79|PANB_MOOTA 3-methyl-2-oxobutanoate hydroxymethyltransferase OS=Moorella thermoacetica (strain ATCC 39073 / JCM 9320) GN=panB PE=3 SV=1	8	9	9	8,67	0,58	12	10	10	10,67	1,15	0.684571012061185
c245	c245.a1	c245.a1.a1	sp|Q2RFS3|RS13_MOOTA 30S ribosomal protein S13 OS=Moorella thermoacetica (strain ATCC 39073 / JCM 9320) GN=rpsM PE=3 SV=1	9	9	12	10,00	1,73	8	8	7	7,67	0,58	0.604642281085616
c246	c246.a1	c246.a1.a1	tr|Q2RK05|Q2RK05_MOOTA Riboflavin biosynthesis protein RibBA OS=Moorella thermoacetica (strain ATCC 39073 / JCM 9320) GN=ribBA PE=3 SV=1	7	5	5	5,67	1,15	13	14	16	14,33	1,53	0.0149011057898927
c247	c247.a1	c247.a1.a1	tr|Q2RHS4|Q2RHS4_MOOTA Sigma54 specific transcriptional regulator, Fis family OS=Moorella thermoacetica (strain ATCC 39073 / JCM 9320) GN=Moth_1713 PE=4 SV=1	12	9	7	9,33	2,52	10	10	11	10,33	0,58	0.863102350595808
c248	c248.a1	c248.a1.a1	tr|Q2RLT2|Q2RLT2_MOOTA Metal dependent phosphohydrolase OS=Moorella thermoacetica (strain ATCC 39073 / JCM 9320) GN=Moth_0272 PE=4 SV=1	8	9	11	9,33	1,53	9	11	12	10,67	1,53	0.818513715605123
c249	c249.a1	c249.a1.a1	tr|Q2RI88|Q2RI88_MOOTA Uncharacterized protein OS=Moorella thermoacetica (strain ATCC 39073 / JCM 9320) GN=Moth_1542 PE=4 SV=1	8	7	10	8,33	1,53	11	9	8	9,33	1,53	0.863102350595808
c250	c250.a1	c250.a1.a1	tr|Q2RHN0|Q2RHN0_MOOTA Translation initiation factor IF-3 OS=Moorella thermoacetica (strain ATCC 39073 / JCM 9320) GN=infC PE=3 SV=1	8	10	9	9,00	1,00	9	13	9	10,33	2,31	0.813935705531012
c251	c251.a1	c251.a1.a1	sp|Q2RJU6|NUOB_MOOTA NADH-quinone oxidoreductase subunit B OS=Moorella thermoacetica (strain ATCC 39073 / JCM 9320) GN=nuoB PE=3 SV=1	9	9	9	9,00	0,00	9	10	9	9,33	0,58	0.964760830086798
c252	c252.a1	c252.a1.a1	tr|Q2RHA1|Q2RHA1_MOOTA Ferredoxin OS=Moorella thermoacetica (strain ATCC 39073 / JCM 9320) GN=Moth_1888 PE=4 SV=1	8	7	12	9,00	2,65	14	11	5	10,00	4,58	0.863102350595808
c253	c253.a1	c253.a1.a1	tr|Q2RHY5|Q2RHY5_MOOTA Cysteine desulfurase IscS OS=Moorella thermoacetica (strain ATCC 39073 / JCM 9320) GN=iscS PE=3 SV=1	11	11	8	10,00	1,73	6	8	9	7,67	1,53	0.604642281085616
c254	c254.a1	c254.a1.a1	sp|Q2RJ31|GSA_MOOTA Glutamate-1-semialdehyde 2,1-aminomutase OS=Moorella thermoacetica (strain ATCC 39073 / JCM 9320) GN=hemL PE=3 SV=1	13	9	8	10,00	2,65	9	8	6	7,67	1,53	0.604642281085616
c255	c255.a1	c255.a1.a1	tr|Q2RIQ7|Q2RIQ7_MOOTA UTP--glucose-1-phosphate uridylyltransferase OS=Moorella thermoacetica (strain ATCC 39073 / JCM 9320) GN=Moth_1369 PE=3 SV=1	9	9	5	7,67	2,31	10	13	10	11,00	1,73	0.431566850805154
c256	c256.a1	c256.a1.a1	sp|Q9FDN6|HRB_MOOTA High molecular weight rubredoxin OS=Moorella thermoacetica (strain ATCC 39073 / JCM 9320) GN=hrb PE=1 SV=1	9	9	9	9,00	0,00	10	8	9	9,00	1,00	1
c257	c257.a1	c257.a1.a1	tr|Q2RJ29|Q2RJ29_MOOTA Delta-aminolevulinic acid dehydratase OS=Moorella thermoacetica (strain ATCC 39073 / JCM 9320) GN=Moth_1246 PE=3 SV=1	8	7	8	7,67	0,58	11	12	10	11,00	1,00	0.431566850805154
c258	c258.a1	c258.a1.a1	tr|Q2RJI3|Q2RJI3_MOOTA Precorrin-4 C11-methyltransferase OS=Moorella thermoacetica (strain ATCC 39073 / JCM 9320) GN=Moth_1092 PE=3 SV=1	10	10	13	11,00	1,73	6	8	9	7,67	1,53	0.431566850805154
c259	c259.a1	c259.a1.a1	tr|Q2RJ49|Q2RJ49_MOOTA Purine hydroxylase alpha subunit apoprotein OS=Moorella thermoacetica (strain ATCC 39073 / JCM 9320) GN=Moth_1226 PE=4 SV=1	7	9	8	8,00	1,00	11	10	12	11,00	1,00	0.507188607290642
c260	c260.a1	c260.a1.a1	tr|Q2RHC2|Q2RHC2_MOOTA Pyruvate kinase OS=Moorella thermoacetica (strain ATCC 39073 / JCM 9320) GN=Moth_1867 PE=3 SV=1	10	11	12	11,00	1,00	7	8	5	6,67	1,53	0.260519458744929
c261	c261.a1	c261.a1.a1	sp|Q2RH48|GCSPA_MOOTA Probable glycine dehydrogenase (decarboxylating) subunit 1 OS=Moorella thermoacetica (strain ATCC 39073 / JCM 9320) GN=gcvPA PE=3 SV=1	12	12	8	10,67	2,31	6	5	12	7,67	3,79	0.497604023744157
c262	c262.a1	c262.a1.a1	tr|Q2RJW2|Q2RJW2_MOOTA Signal recognition particle receptor FtsY OS=Moorella thermoacetica (strain ATCC 39073 / JCM 9320) GN=ftsY PE=3 SV=1	9	9	9	9,00	0,00	10	9	9	9,33	0,58	0.964760830086798
c263	c263.a1	c263.a1.a1	tr|Q2RG47|Q2RG47_MOOTA Uncharacterized protein OS=Moorella thermoacetica (strain ATCC 39073 / JCM 9320) GN=Moth_2305 PE=4 SV=1	11	10	8	9,67	1,53	10	9	7	8,67	1,53	0.863102350595808
c264	c264.a1	c264.a1.a1	tr|Q2RJ66|Q2RJ66_MOOTA Methanol:corrinoid methyltransferase OS=Moorella thermoacetica (strain ATCC 39073 / JCM 9320) GN=Moth_1209 PE=4 SV=1	23	14	4	13,67	9,50	5	7	4	5,33	1,53	0.0163709254463305
c265	c265.a1	c265.a1.a1	tr|Q2RL49|Q2RL49_MOOTA Putative serine protein kinase, PrkA OS=Moorella thermoacetica (strain ATCC 39073 / JCM 9320) GN=Moth_0510 PE=4 SV=1	9	9	20	12,67	6,35	1	3	1	1,67	1,15	8.60970211766724e-06
c266	c266.a1	c266.a1.a1	sp|Q2RHX4|THIG_MOOTA Thiazole synthase OS=Moorella thermoacetica (strain ATCC 39073 / JCM 9320) GN=thiG PE=3 SV=1	12	15	9	12,00	3,00	5	5	5	5,00	0,00	0.0385027841424871
c267	c267.a1	c267.a1.a1	tr|Q2RH53|Q2RH53_MOOTA Pyruvate carboxyltransferase OS=Moorella thermoacetica (strain ATCC 39073 / JCM 9320) GN=Moth_1938 PE=3 SV=1	10	10	7	9,00	1,73	11	10	10	10,33	0,58	0.813935705531012
c268	c268.a1	c268.a1.a1	tr|Q2RIJ0|Q2RIJ0_MOOTA Uncharacterized protein OS=Moorella thermoacetica (strain ATCC 39073 / JCM 9320) GN=Moth_1438 PE=4 SV=1	8	9	8	8,33	0,58	8	14	9	10,33	3,21	0.674466642099996
c269	c269.a1	c269.a1.a1	tr|Q2RHL8|Q2RHL8_MOOTA NADPH-dependent FMN reductase OS=Moorella thermoacetica (strain ATCC 39073 / JCM 9320) GN=Moth_1770 PE=4 SV=1	10	10	10	10,00	0,00	8	7	7	7,33	0,58	0.534715066241934
c270	c270.a1	c270.a1.a1	sp|Q2RFQ3|RS3_MOOTA 30S ribosomal protein S3 OS=Moorella thermoacetica (strain ATCC 39073 / JCM 9320) GN=rpsC PE=3 SV=1	8	10	9	9,00	1,00	9	8	7	8,00	1,00	0.863102350595808
c271	c271.a1	c271.a1.a1	tr|Q2RLX7|Q2RLX7_MOOTA Ribosome hibernation promoting factor OS=Moorella thermoacetica (strain ATCC 39073 / JCM 9320) GN=hpf PE=3 SV=1	5	7	11	7,67	3,06	8	12	10	10,00	2,00	0.604642281085616
c272	c272.a1	c272.a1.a1	tr|Q2RIW9|Q2RIW9_MOOTA Homoserine dehydrogenase OS=Moorella thermoacetica (strain ATCC 39073 / JCM 9320) GN=Moth_1307 PE=3 SV=1	12	10	9	10,33	1,53	9	8	8	8,33	0,58	0.674466642099996
c273	c273.a1	c273.a1.a1	tr|Q2RLZ1|Q2RLZ1_MOOTA Uncharacterized protein OS=Moorella thermoacetica (strain ATCC 39073 / JCM 9320) GN=Moth_0213 PE=4 SV=1	8	8	10	8,67	1,15	10	7	9	8,67	1,53	1
c274	c274.a1	c274.a1.a1	sp|Q2RFN6|RL1_MOOTA 50S ribosomal protein L1 OS=Moorella thermoacetica (strain ATCC 39073 / JCM 9320) GN=rplA PE=3 SV=1	8	8	7	7,67	0,58	8	11	12	10,33	2,08	0.542313434942937
c275	c275.a1	c275.a1.a1	sp|Q2RFU7|SYR_MOOTA Arginine--tRNA ligase OS=Moorella thermoacetica (strain ATCC 39073 / JCM 9320) GN=argS PE=3 SV=1	8	9	5	7,33	2,08	11	8	9	9,33	1,53	0.659952685222744
c276	c276.a1	c276.a1.a1	tr|Q2RHE8|Q2RHE8_MOOTA DNA polymerase OS=Moorella thermoacetica (strain ATCC 39073 / JCM 9320) GN=Moth_1841 PE=3 SV=1	9	7	3	6,33	3,06	10	11	13	11,33	1,53	0.184114444639637
c277	c277.a1	c277.a1.a1	tr|Q2RHT1|Q2RHT1_MOOTA Cysteine synthase OS=Moorella thermoacetica (strain ATCC 39073 / JCM 9320) GN=Moth_1706 PE=3 SV=1	14	10	13	12,33	2,08	2	5	4	3,67	1,53	0.00391165585678085
c278	c278.a1	c278.a1.a1	tr|Q2RKJ4|Q2RKJ4_MOOTA 4-hydroxythreonine-4-phosphate dehydrogenase OS=Moorella thermoacetica (strain ATCC 39073 / JCM 9320) GN=pdxA PE=3 SV=1	9	10	13	10,67	2,08	6	4	5	5,00	1,00	0.0949448658885325
c279	c279.a1	c279.a1.a1	tr|Q2RHV9|Q2RHV9_MOOTA Beta-lactamase-like protein OS=Moorella thermoacetica (strain ATCC 39073 / JCM 9320) GN=Moth_1678 PE=4 SV=1	8	9	9	8,67	0,58	9	7	10	8,67	1,53	1
c280	c280.a1	c280.a1.a1	tr|Q2RM76|Q2RM76_MOOTA SirA-like protein OS=Moorella thermoacetica (strain ATCC 39073 / JCM 9320) GN=Moth_0124 PE=3 SV=1	8	7	10	8,33	1,53	9	7	8	8,00	1,00	0.96097685179503
c281	c281.a1	c281.a1.a1	tr|Q2RIR0|Q2RIR0_MOOTA Amylo-alpha-1,6-glucosidase OS=Moorella thermoacetica (strain ATCC 39073 / JCM 9320) GN=Moth_1366 PE=4 SV=1	10	9	12	10,33	1,53	6	8	9	7,67	1,53	0.542313434942937
c282	c282.a1	c282.a1.a1	tr|Q2RHF3|Q2RHF3_MOOTA Quinolinate phosphoribosyl transferase OS=Moorella thermoacetica (strain ATCC 39073 / JCM 9320) GN=Moth_1836 PE=4 SV=1	8	9	8	8,33	0,58	11	5	10	8,67	3,21	0.962372056832789
c283	c283.a1	c283.a1.a1	tr|Q2RFY2|Q2RFY2_MOOTA UDP-N-acetylglucosamine 1-carboxyvinyltransferase OS=Moorella thermoacetica (strain ATCC 39073 / JCM 9320) GN=murA PE=3 SV=1	10	7	5	7,33	2,52	8	11	8	9,00	1,73	0.717625480105859
c284	c284.a1	c284.a1.a1	tr|Q2RJ51|Q2RJ51_MOOTA 5-methylthioadenosine/S-adenosylhomocysteine deaminase OS=Moorella thermoacetica (strain ATCC 39073 / JCM 9320) GN=mtaD PE=3 SV=1	9	9	9	9,00	0,00	9	8	7	8,00	1,00	0.863102350595808
c285	c285.a1	c285.a1.a1	tr|Q2RM16|Q2RM16_MOOTA Uncharacterized protein OS=Moorella thermoacetica (strain ATCC 39073 / JCM 9320) GN=Moth_0188 PE=4 SV=1	7	5	8	6,67	1,53	15	10	8	11,00	3,61	0.260519458744929
c286	c286.a1	c286.a1.a1	sp|Q2RGU9|PUR9_MOOTA Bifunctional purine biosynthesis protein PurH OS=Moorella thermoacetica (strain ATCC 39073 / JCM 9320) GN=purH PE=3 SV=1	12	10	8	10,00	2,00	6	5	6	5,67	0,58	0.219605080309416
c287	c287.a1	c287.a1.a1	sp|Q2RGV8|HISX_MOOTA Histidinol dehydrogenase OS=Moorella thermoacetica (strain ATCC 39073 / JCM 9320) GN=hisD PE=3 SV=1	8	8	7	7,67	0,58	7	9	13	9,67	3,06	0.659952685222744
c288	c288.a1	c288.a1.a1	sp|Q2RFR2|RL6_MOOTA 50S ribosomal protein L6 OS=Moorella thermoacetica (strain ATCC 39073 / JCM 9320) GN=rplF PE=3 SV=1	4	5	7	5,33	1,53	11	12	9	10,67	1,53	0.116023212133954
c289	c289.a1	c289.a1.a1	sp|Q2RFN8|RL7_MOOTA 50S ribosomal protein L7/L12 OS=Moorella thermoacetica (strain ATCC 39073 / JCM 9320) GN=rplL PE=3 SV=1	8	8	10	8,67	1,15	6	9	8	7,67	1,53	0.858792989002894
c290	c290.a1	c290.a1.a1	sp|Q2RFT3|RS9_MOOTA 30S ribosomal protein S9 OS=Moorella thermoacetica (strain ATCC 39073 / JCM 9320) GN=rpsI PE=3 SV=1	6	8	10	8,00	2,00	8	9	7	8,00	1,00	1
c291	c291.a1	c291.a1.a1	sp|Q2RK31|Y891_MOOTA UPF0296 protein Moth_0891 OS=Moorella thermoacetica (strain ATCC 39073 / JCM 9320) GN=Moth_0891 PE=3 SV=1	5	7	11	7,67	3,06	8	9	9	8,67	0,58	0.858792989002894
c292	c292.a1	c292.a1.a1	sp|Q2RFR4|RS5_MOOTA 30S ribosomal protein S5 OS=Moorella thermoacetica (strain ATCC 39073 / JCM 9320) GN=rpsE PE=3 SV=1	6	8	7	7,00	1,00	8	11	9	9,33	1,53	0.580502312713308
c293	c293.a1	c293.a1.a1	tr|Q2RIS5|Q2RIS5_MOOTA Cob(I)yrinic acid a,c-diamide adenosyltransferase OS=Moorella thermoacetica (strain ATCC 39073 / JCM 9320) GN=Moth_1351 PE=4 SV=1	8	9	7	8,00	1,00	9	9	8	8,67	0,58	0.900873591349189
c294	c294.a1	c294.a1.a1	tr|Q2RJ99|Q2RJ99_MOOTA UbiE/COQ5 methyltransferase OS=Moorella thermoacetica (strain ATCC 39073 / JCM 9320) GN=Moth_1176 PE=4 SV=1	10	9	7	8,67	1,53	8	7	8	7,67	0,58	0.858792989002894
c295	c295.a1	c295.a1.a1	tr|Q2RH67|Q2RH67_MOOTA Pyruvate ferredoxin oxidoreductase, alpha subunit OS=Moorella thermoacetica (strain ATCC 39073 / JCM 9320) GN=Moth_1922 PE=4 SV=1	11	11	8	10,00	1,73	5	8	8	7,00	1,73	0.470749646745801
c296	c296.a1	c296.a1.a1	tr|Q2RLZ3|Q2RLZ3_MOOTA Uncharacterized protein OS=Moorella thermoacetica (strain ATCC 39073 / JCM 9320) GN=Moth_0211 PE=4 SV=1	7	6	11	8,00	2,65	8	8	9	8,33	0,58	0.96097685179503
c297	c297.a1	c297.a1.a1	tr|Q2RFV5|Q2RFV5_MOOTA Transcription termination factor Rho OS=Moorella thermoacetica (strain ATCC 39073 / JCM 9320) GN=rho PE=3 SV=1	7	8	5	6,67	1,53	7	11	10	9,33	2,08	0.507188607290642
c298	c298.a1	c298.a1.a1	tr|Q2RGT7|Q2RGT7_MOOTA NADH:flavin oxidoreductase/NADH oxidase OS=Moorella thermoacetica (strain ATCC 39073 / JCM 9320) GN=Moth_2056 PE=4 SV=1	13	3	18	11,33	7,64	6	2	0	2,67	3,06	0.00160452818314692
c299	c299.a1	c299.a1.a1	tr|Q2RG76|Q2RG76_MOOTA Pyruvate ferredoxin/flavodoxin oxidoreductase OS=Moorella thermoacetica (strain ATCC 39073 / JCM 9320) GN=Moth_2276 PE=4 SV=1	8	9	9	8,67	0,58	6	7	7	6,67	0,58	0.645989856372148
c300	c300.a1	c300.a1.a1	tr|Q2RI10|Q2RI10_MOOTA Transcriptional regulator, XRE family OS=Moorella thermoacetica (strain ATCC 39073 / JCM 9320) GN=Moth_1627 PE=4 SV=1	5	8	4	5,67	2,08	9	9	16	11,33	4,04	0.110323088996889
c301	c301.a1	c301.a1.a1	sp|Q2RFN7|RL10_MOOTA 50S ribosomal protein L10 OS=Moorella thermoacetica (strain ATCC 39073 / JCM 9320) GN=rplJ PE=3 SV=1	7	7	13	9,00	3,46	4	9	7	6,67	2,52	0.577484864651436
c302	c302.a1	c302.a1.a1	tr|Q2RG96|Q2RG96_MOOTA Acetolactate synthase OS=Moorella thermoacetica (strain ATCC 39073 / JCM 9320) GN=Moth_2256 PE=3 SV=1	8	9	2	6,33	3,79	9	7	11	9,00	2,00	0.507188607290642
c303	c303.a1	c303.a1.a1	tr|Q2RFJ3|Q2RFJ3_MOOTA Uncharacterized protein OS=Moorella thermoacetica (strain ATCC 39073 / JCM 9320) GN=Moth_2514 PE=4 SV=1	7	7	8	7,33	0,58	9	8	10	9,00	1,00	0.717625480105859
c304	c304.a1	c304.a1.a1	tr|Q2RGN1|Q2RGN1_MOOTA Corrinoid methyltransferase, Methanosarcina species OS=Moorella thermoacetica (strain ATCC 39073 / JCM 9320) GN=Moth_2116 PE=4 SV=1	7	8	9	8,00	1,00	7	8	6	7,00	1,00	0.847816664236231
c305	c305.a1	c305.a1.a1	tr|Q2RH32|Q2RH32_MOOTA Xanthine dehydrogenase, FAD binding subunit OS=Moorella thermoacetica (strain ATCC 39073 / JCM 9320) GN=Moth_1959 PE=4 SV=1	8	8	8	8,00	0,00	6	8	9	7,67	1,53	0.96097685179503
c306	c306.a1	c306.a1.a1	tr|Q2RJA9|Q2RJA9_MOOTA Uncharacterized protein OS=Moorella thermoacetica (strain ATCC 39073 / JCM 9320) GN=Moth_1166 PE=4 SV=1	6	8	8	7,33	1,15	8	7	7	7,33	0,58	1
c307	c307.a1	c307.a1.a1	tr|Q2RMI0|Q2RMI0_MOOTA Serine--glyoxylate transaminase OS=Moorella thermoacetica (strain ATCC 39073 / JCM 9320) GN=Moth_0019 PE=3 SV=1	12	12	5	9,67	4,04	6	8	5	6,33	1,53	0.385267331595799
c308	c308.a1	c308.a1.a1	tr|Q2RHZ2|Q2RHZ2_MOOTA Uncharacterized protein OS=Moorella thermoacetica (strain ATCC 39073 / JCM 9320) GN=Moth_1645 PE=4 SV=1	11	9	8	9,33	1,53	6	4	6	5,33	1,15	0.25207518053464
c309	c309.a1	c309.a1.a1	sp|Q2RFQ2|RL22_MOOTA 50S ribosomal protein L22 OS=Moorella thermoacetica (strain ATCC 39073 / JCM 9320) GN=rplV PE=3 SV=1	6	7	8	7,00	1,00	9	5	7	7,00	2,00	1
c310	c310.a1	c310.a1.a1	sp|Q2RM86|PSTB_MOOTA Phosphate import ATP-binding protein PstB OS=Moorella thermoacetica (strain ATCC 39073 / JCM 9320) GN=pstB PE=3 SV=1	5	6	3	4,67	1,53	9	11	14	11,33	2,52	0.042942585974392
c311	c311.a1	c311.a1.a1	tr|Q2RKT1|Q2RKT1_MOOTA Transcriptional regulator, LacI family OS=Moorella thermoacetica (strain ATCC 39073 / JCM 9320) GN=Moth_0629 PE=4 SV=1	8	5	3	5,33	2,52	13	13	7	11,00	3,46	0.104073448152843
c312	c312.a1	c312.a1.a1	tr|Q2RLW8|Q2RLW8_MOOTA Transketolase subunit A OS=Moorella thermoacetica (strain ATCC 39073 / JCM 9320) GN=Moth_0236 PE=4 SV=1	6	7	10	7,67	2,08	6	8	7	7,00	1,00	0.888694189147148
c313	c313.a1	c313.a1.a1	tr|Q2RMI3|Q2RMI3_MOOTA Phosphoenolpyruvate-protein phosphotransferase OS=Moorella thermoacetica (strain ATCC 39073 / JCM 9320) GN=Moth_0016 PE=3 SV=1	11	8	4	7,67	3,51	7	8	7	7,33	0,58	0.959746710519049
c314	c314.a1	c314.a1.a1	tr|Q2RK03|Q2RK03_MOOTA Phosphoesterase OS=Moorella thermoacetica (strain ATCC 39073 / JCM 9320) GN=Moth_0919 PE=3 SV=1	5	8	5	6,00	1,73	8	11	8	9,00	1,73	0.429984376941003
c315	c315.a1	c315.a1.a1	tr|Q2RM47|Q2RM47_MOOTA Aldehyde ferredoxin oxidoreductase OS=Moorella thermoacetica (strain ATCC 39073 / JCM 9320) GN=Moth_0154 PE=4 SV=1	8	6	3	5,67	2,52	11	10	10	10,33	0,58	0.185009497574951
c316	c316.a1	c316.a1.a1	tr|Q2RGN2|Q2RGN2_MOOTA 5-methyltetrahydrofolate--homocysteine S-methyltransferase OS=Moorella thermoacetica (strain ATCC 39073 / JCM 9320) GN=Moth_2115 PE=4 SV=1	10	9	9	9,33	0,58	5	5	6	5,33	0,58	0.25207518053464
c317	c317.a1	c317.a1.a1	sp|Q2RFX6|ATPD_MOOTA ATP synthase subunit delta OS=Moorella thermoacetica (strain ATCC 39073 / JCM 9320) GN=atpH PE=1 SV=1	7	7	12	8,67	2,89	6	5	7	6,00	1,00	0.50236013688853
c318	c318.a1	c318.a1.a1	tr|Q2RMJ2|Q2RMJ2_MOOTA DNA gyrase subunit B OS=Moorella thermoacetica (strain ATCC 39073 / JCM 9320) GN=gyrB PE=3 SV=1	4	3	7	4,67	2,08	9	11	12	10,67	1,53	0.0693078123225425
c319	c319.a1	c319.a1.a1	tr|Q2RJX7|Q2RJX7_MOOTA 2-nitropropane dioxygenase, NPD OS=Moorella thermoacetica (strain ATCC 39073 / JCM 9320) GN=Moth_0946 PE=4 SV=1	9	8	5	7,33	2,08	8	7	8	7,67	0,58	0.959746710519049
c320	c320.a1	c320.a1.a1	tr|Q2RI44|Q2RI44_MOOTA NAD-dependent epimerase/dehydratase OS=Moorella thermoacetica (strain ATCC 39073 / JCM 9320) GN=Moth_1589 PE=4 SV=1	11	9	7	9,00	2,00	9	4	4	5,67	2,89	0.355705932599655
c321	c321.a1	c321.a1.a1	tr|Q2RM95|Q2RM95_MOOTA ATP-dependent zinc metalloprotease FtsH OS=Moorella thermoacetica (strain ATCC 39073 / JCM 9320) GN=ftsH PE=3 SV=1	5	7	7	6,33	1,15	9	9	9	9,00	0,00	0.507188607290642
c322	c322.a1	c322.a1.a1	sp|Q2RL77|ADDA_MOOTA ATP-dependent helicase/nuclease subunit A OS=Moorella thermoacetica (strain ATCC 39073 / JCM 9320) GN=addA PE=3 SV=1	9	10	8	9,00	1,00	5	5	6	5,33	0,58	0.291502295567107
c323	c323.a1	c323.a1.a1	tr|Q2RIB7|Q2RIB7_MOOTA Farnesyl-diphosphate synthase OS=Moorella thermoacetica (strain ATCC 39073 / JCM 9320) GN=Moth_1513 PE=3 SV=1	5	6	8	6,33	1,53	6	9	7	7,33	1,53	0.846253368858736
c324	c324.a1	c324.a1.a1	sp|Q2RGI2|NNR_MOOTA Bifunctional NAD(P)H-hydrate repair enzyme Nnr OS=Moorella thermoacetica (strain ATCC 39073 / JCM 9320) GN=nnr PE=3 SV=1	7	6	9	7,33	1,53	7	8	9	8,00	1,00	0.892578784253298
c325	c325.a1	c325.a1.a1	sp|Q2RL32|TIG_MOOTA Trigger factor OS=Moorella thermoacetica (strain ATCC 39073 / JCM 9320) GN=tig PE=3 SV=1	6	6	5	5,67	0,58	11	7	8	8,67	2,08	0.411931754991034
c326	c326.a1	c326.a1.a1	tr|Q2RH37|Q2RH37_MOOTA D-isomer specific 2-hydroxyacid dehydrogenase, NAD-binding protein OS=Moorella thermoacetica (strain ATCC 39073 / JCM 9320) GN=Moth_1954 PE=3 SV=1	9	9	7	8,33	1,15	5	3	7	5,00	2,00	0.324637583455372
c327	c327.a1	c327.a1.a1	tr|Q2RGZ5|Q2RGZ5_MOOTA Threonine synthase OS=Moorella thermoacetica (strain ATCC 39073 / JCM 9320) GN=Moth_1998 PE=3 SV=1	6	6	5	5,67	0,58	9	9	8	8,67	0,58	0.411931754991034
c328	c328.a1	c328.a1.a1	sp|Q2RKL6|PNPH_MOOTA Probable 6-oxopurine nucleoside phosphorylase OS=Moorella thermoacetica (strain ATCC 39073 / JCM 9320) GN=Moth_0705 PE=3 SV=1	15	17	4	12,00	7,00	0	0	4	1,33	2,31	6.50640082567255e-06
c329	c329.a1	c329.a1.a1	tr|Q2RI39|Q2RI39_MOOTA AAA family ATPase, CDC48 subfamily OS=Moorella thermoacetica (strain ATCC 39073 / JCM 9320) GN=Moth_1594 PE=3 SV=1	13	8	2	7,67	5,51	8	7	5	6,67	1,53	0.847816664236231
c330	c330.a1	c330.a1.a1	tr|Q2RHP2|Q2RHP2_MOOTA Uncharacterized protein OS=Moorella thermoacetica (strain ATCC 39073 / JCM 9320) GN=Moth_1746 PE=4 SV=1	8	5	4	5,67	2,08	9	9	9	9,00	0,00	0.355705932599655
c331	c331.a1	c331.a1.a1	tr|Q2RL56|Q2RL56_MOOTA AMP-dependent synthetase and ligase OS=Moorella thermoacetica (strain ATCC 39073 / JCM 9320) GN=Moth_0503 PE=4 SV=1	8	10	3	7,00	3,61	7	5	7	6,33	1,15	0.885777338749605
c332	c332.a1	c332.a1.a1	sp|Q2RHY2|Y1655_MOOTA UPF0251 protein Moth_1655 OS=Moorella thermoacetica (strain ATCC 39073 / JCM 9320) GN=Moth_1655 PE=3 SV=1	7	7	5	6,33	1,15	6	7	6	6,33	0,58	1
c333	c333.a1	c333.a1.a1	tr|Q2RL14|Q2RL14_MOOTA 10 kDa chaperonin OS=Moorella thermoacetica (strain ATCC 39073 / JCM 9320) GN=groS PE=3 SV=1	8	7	8	7,67	0,58	6	7	5	6,00	1,00	0.68657043107493
c334	c334.a1	c334.a1.a1	tr|Q2RGE5|Q2RGE5_MOOTA Flavin reductase-like, FMN-binding protein OS=Moorella thermoacetica (strain ATCC 39073 / JCM 9320) GN=Moth_2205 PE=4 SV=1	6	8	8	7,33	1,15	7	5	5	5,67	1,15	0.674466642099996
c335	c335.a1	c335.a1.a1	sp|Q2RLT9|GPMI_MOOTA 2,3-bisphosphoglycerate-independent phosphoglycerate mutase OS=Moorella thermoacetica (strain ATCC 39073 / JCM 9320) GN=gpmI PE=3 SV=1	5	4	7	5,33	1,53	11	8	5	8,00	3,00	0.46753334139615
c336	c336.a1	c336.a1.a1	tr|Q2RK49|Q2RK49_MOOTA Uncharacterized protein OS=Moorella thermoacetica (strain ATCC 39073 / JCM 9320) GN=Moth_0873 PE=4 SV=1	8	7	4	6,33	2,08	10	8	6	8,00	2,00	0.697331583813619
c337	c337.a1	c337.a1.a1	tr|Q2RIC9|Q2RIC9_MOOTA Tyrosine recombinase XerD OS=Moorella thermoacetica (strain ATCC 39073 / JCM 9320) GN=xerD PE=3 SV=1	8	7	7	7,33	0,58	7	7	8	7,33	0,58	1
c338	c338.a1	c338.a1.a1	sp|Q2RIB5|EX7L_MOOTA Exodeoxyribonuclease 7 large subunit OS=Moorella thermoacetica (strain ATCC 39073 / JCM 9320) GN=xseA PE=3 SV=1	6	8	10	8,00	2,00	6	8	4	6,00	2,00	0.622980143391035
c339	c339.a1	c339.a1.a1	tr|Q2RID8|Q2RID8_MOOTA 5-carboxymethyl-2-hydroxymuconate delta-isomerase OS=Moorella thermoacetica (strain ATCC 39073 / JCM 9320) GN=Moth_1492 PE=4 SV=1	5	7	7	6,33	1,15	8	8	7	7,67	0,58	0.766406001527729
c340	c340.a1	c340.a1.a1	tr|Q2RLN8|Q2RLN8_MOOTA Uncharacterized protein OS=Moorella thermoacetica (strain ATCC 39073 / JCM 9320) GN=Moth_0317 PE=4 SV=1	5	4	10	6,33	3,21	5	7	10	7,33	2,52	0.846253368858736
c341	c341.a1	c341.a1.a1	sp|Q2RL30|CLPX_MOOTA ATP-dependent Clp protease ATP-binding subunit ClpX OS=Moorella thermoacetica (strain ATCC 39073 / JCM 9320) GN=clpX PE=3 SV=1	7	8	1	5,33	3,79	11	9	9	9,67	1,15	0.204237363934449
c342	c342.a1	c342.a1.a1	tr|Q2RHK6|Q2RHK6_MOOTA Coat F OS=Moorella thermoacetica (strain ATCC 39073 / JCM 9320) GN=Moth_1782 PE=4 SV=1	11	6	12	9,67	3,21	3	4	0	2,33	2,08	0.00446570880849644
c343	c343.a1	c343.a1.a1	tr|Q2RJX3|Q2RJX3_MOOTA 3-oxoacyl-[acyl-carrier-protein] synthase 2 OS=Moorella thermoacetica (strain ATCC 39073 / JCM 9320) GN=Moth_0950 PE=3 SV=1	7	9	4	6,67	2,52	9	3	6	6,00	3,00	0.883545830756319
c344	c344.a1	c344.a1.a1	sp|Q2RFJ5|Y2512_MOOTA UPF0272 protein Moth_2512 OS=Moorella thermoacetica (strain ATCC 39073 / JCM 9320) GN=Moth_2512 PE=3 SV=1	7	8	4	6,33	2,08	6	8	6	6,67	1,15	0.954337709039577
c345	c345.a1	c345.a1.a1	sp|Q2RFQ4|RL16_MOOTA 50S ribosomal protein L16 OS=Moorella thermoacetica (strain ATCC 39073 / JCM 9320) GN=rplP PE=3 SV=1	5	6	7	6,00	1,00	7	9	8	8,00	1,00	0.622980143391035
c346	c346.a1	c346.a1.a1	tr|Q2RJB6|Q2RJB6_MOOTA Uncharacterized protein OS=Moorella thermoacetica (strain ATCC 39073 / JCM 9320) GN=Moth_1159 PE=4 SV=1	7	9	7	7,67	1,15	7	7	5	6,33	1,15	0.766406001527729
c347	c347.a1	c347.a1.a1	tr|Q2RJQ0|Q2RJQ0_MOOTA DNA protecting protein DprA OS=Moorella thermoacetica (strain ATCC 39073 / JCM 9320) GN=Moth_1025 PE=4 SV=1	5	9	4	6,00	2,65	8	8	9	8,33	0,58	0.556530460119944
c348	c348.a1	c348.a1.a1	sp|Q2RL02|RL21_MOOTA 50S ribosomal protein L21 OS=Moorella thermoacetica (strain ATCC 39073 / JCM 9320) GN=rplU PE=3 SV=1	7	9	9	8,33	1,15	3	3	7	4,33	2,31	0.200372403599815
c349	c349.a1	c349.a1.a1	tr|Q2RMD3|Q2RMD3_MOOTA Extracellular solute-binding protein, family 1 OS=Moorella thermoacetica (strain ATCC 39073 / JCM 9320) GN=Moth_0067 PE=4 SV=1	6	10	9	8,33	2,08	2	4	8	4,67	3,06	0.266415316071408
c350	c350.a1	c350.a1.a1	tr|Q2RK40|Q2RK40_MOOTA Carbamoyl-phosphate synthase large chain OS=Moorella thermoacetica (strain ATCC 39073 / JCM 9320) GN=carB PE=3 SV=1	9	9	7	8,33	1,15	6	7	3	5,33	2,08	0.404351973489751
c351	c351.a1	c351.a1.a1	tr|Q2RG72|Q2RG72_MOOTA Uncharacterized protein OS=Moorella thermoacetica (strain ATCC 39073 / JCM 9320) GN=Moth_2280 PE=4 SV=1	5	9	5	6,33	2,31	9	5	9	7,67	2,31	0.766406001527729
c352	c352.a1	c352.a1.a1	tr|Q2RJ28|Q2RJ28_MOOTA Radical SAM OS=Moorella thermoacetica (strain ATCC 39073 / JCM 9320) GN=Moth_1247 PE=4 SV=1	7	8	7	7,33	0,58	8	4	6	6,00	2,00	0.759525734051169
c353	c353.a1	c353.a1.a1	tr|Q2RG65|Q2RG65_MOOTA Acetylornithine aminotransferase OS=Moorella thermoacetica (strain ATCC 39073 / JCM 9320) GN=argD PE=3 SV=1	8	8	5	7,00	1,73	7	7	6	6,67	0,58	0.956712417778527
c354	c354.a1	c354.a1.a1	tr|Q2RKN9|Q2RKN9_MOOTA DNA topoisomerase I OS=Moorella thermoacetica (strain ATCC 39073 / JCM 9320) GN=Moth_0675 PE=4 SV=1	8	7	4	6,33	2,08	7	7	9	7,67	1,15	0.766406001527729
c355	c355.a1	c355.a1.a1	tr|Q2RHK2|Q2RHK2_MOOTA Radical SAM OS=Moorella thermoacetica (strain ATCC 39073 / JCM 9320) GN=Moth_1786 PE=4 SV=1	8	6	4	6,00	2,00	6	8	5	6,33	1,53	0.952700265336037
c356	c356.a1	c356.a1.a1	tr|Q2RGI3|Q2RGI3_MOOTA Alanine racemase OS=Moorella thermoacetica (strain ATCC 39073 / JCM 9320) GN=Moth_2167 PE=3 SV=1	8	7	9	8,00	1,00	4	3	5	4,00	1,00	0.190681645398472
c357	c357.a1	c357.a1.a1	tr|Q2RIP9|Q2RIP9_MOOTA UPF0210 protein Moth_1377 OS=Moorella thermoacetica (strain ATCC 39073 / JCM 9320) GN=Moth_1377 PE=3 SV=1	6	6	4	5,33	1,15	6	11	6	7,67	2,89	0.528303141849211
c358	c358.a1	c358.a1.a1	tr|Q2RHH6|Q2RHH6_MOOTA Peptidase M24 OS=Moorella thermoacetica (strain ATCC 39073 / JCM 9320) GN=Moth_1813 PE=4 SV=1	7	7	5	6,33	1,15	8	4	5	5,67	2,08	0.878683734977989
c359	c359.a1	c359.a1.a1	sp|Q2RFT2|RL13_MOOTA 50S ribosomal protein L13 OS=Moorella thermoacetica (strain ATCC 39073 / JCM 9320) GN=rplM PE=3 SV=1	7	5	5	5,67	1,15	4	8	8	6,67	2,31	0.830541163616764
c360	c360.a1	c360.a1.a1	sp|Q2RHS8|SYY_MOOTA Tyrosine--tRNA ligase OS=Moorella thermoacetica (strain ATCC 39073 / JCM 9320) GN=tyrS PE=3 SV=1	7	7	3	5,67	2,31	6	10	7	7,67	2,08	0.613798600529465
c361	c361.a1	c361.a1.a1	tr|Q2RI89|Q2RI89_MOOTA Peptidase U62, modulator of DNA gyrase OS=Moorella thermoacetica (strain ATCC 39073 / JCM 9320) GN=Moth_1541 PE=4 SV=1	8	6	11	8,33	2,52	7	2	3	4,00	2,65	0.160563385239181
c362	c362.a1	c362.a1.a1	tr|Q2RM97|Q2RM97_MOOTA Serine phosphatase OS=Moorella thermoacetica (strain ATCC 39073 / JCM 9320) GN=Moth_0103 PE=4 SV=1	7	7	4	6,00	1,73	8	7	5	6,67	1,53	0.883545830756319
c363	c363.a1	c363.a1.a1	tr|Q2RJL6|Q2RJL6_MOOTA Peptidase M16-like protein OS=Moorella thermoacetica (strain ATCC 39073 / JCM 9320) GN=Moth_1059 PE=3 SV=1	9	9	7	8,33	1,15	3	2	2	2,33	0,58	0.0190503973219124
c364	c364.a1	c364.a1.a1	tr|Q2RIW0|Q2RIW0_MOOTA 5-methyltetrahydrofolate--homocysteine S-methyltransferase OS=Moorella thermoacetica (strain ATCC 39073 / JCM 9320) GN=Moth_1316 PE=4 SV=1	8	9	4	7,00	2,65	5	5	5	5,00	0,00	0.580502312713308
c364	c364.a2	c364.a2.a1	tr|Q2RLG8|Q2RLG8_MOOTA 5-methyltetrahydrofolate--homocysteine S-methyltransferase OS=Moorella thermoacetica (strain ATCC 39073 / JCM 9320) GN=Moth_0387 PE=4 SV=1	8	7	3	6,00	2,65	3	3	3	3,00	0,00	0.277211646516664
c365	c365.a1	c365.a1.a1	sp|Q2RM72|RS6_MOOTA 30S ribosomal protein S6 OS=Moorella thermoacetica (strain ATCC 39073 / JCM 9320) GN=rpsF PE=3 SV=1	6	8	8	7,33	1,15	3	4	5	4,00	1,00	0.282520954545283
c366	c366.a1	c366.a1.a1	tr|Q2RL54|Q2RL54_MOOTA Uncharacterized protein OS=Moorella thermoacetica (strain ATCC 39073 / JCM 9320) GN=Moth_0505 PE=4 SV=1	6	7	7	6,67	0,58	5	9	6	6,67	2,08	1
c367	c367.a1	c367.a1.a1	tr|Q2RHE3|Q2RHE3_MOOTA Aminodeoxyfutalosine synthase OS=Moorella thermoacetica (strain ATCC 39073 / JCM 9320) GN=mqnE PE=3 SV=1	4	4	3	3,67	0,58	9	12	7	9,33	2,52	0.0584912359352248
c368	c368.a1	c368.a1.a1	tr|Q2RL93|Q2RL93_MOOTA ABC transporter, substrate-binding protein, aliphatic sulfonate OS=Moorella thermoacetica (strain ATCC 39073 / JCM 9320) GN=Moth_0465 PE=4 SV=1	4	7	10	7,00	3,00	2	5	5	4,00	1,73	0.330330625474145
c369	c369.a1	c369.a1.a1	tr|Q2RJK9|Q2RJK9_MOOTA Aspartate-semialdehyde dehydrogenase OS=Moorella thermoacetica (strain ATCC 39073 / JCM 9320) GN=asd PE=3 SV=1	6	6	7	6,33	0,58	9	3	7	6,33	3,06	1
c370	c370.a1	c370.a1.a1	tr|Q2RKH9|Q2RKH9_MOOTA CheA signal transduction histidine kinase OS=Moorella thermoacetica (strain ATCC 39073 / JCM 9320) GN=Moth_0742 PE=4 SV=1	4	6	2	4,00	2,00	9	7	12	9,33	2,52	0.0832001810337022
c371	c371.a1	c371.a1.a1	tr|Q2RL53|Q2RL53_MOOTA Nitrite and sulphite reductase 4Fe-4S region OS=Moorella thermoacetica (strain ATCC 39073 / JCM 9320) GN=Moth_0506 PE=4 SV=1	8	7	10	8,33	1,53	2	5	5	4,00	1,73	0.160563385239181
c372	c372.a1	c372.a1.a1	tr|Q2RI29|Q2RI29_MOOTA Putative sulfite reductase-associated electron transfer protein DsrO OS=Moorella thermoacetica (strain ATCC 39073 / JCM 9320) GN=Moth_1604 PE=4 SV=1	2	3	5	3,33	1,53	7	10	12	9,67	2,52	0.0277462938908758
c373	c373.a1	c373.a1.a1	tr|Q2RG58|Q2RG58_MOOTA Radical SAM OS=Moorella thermoacetica (strain ATCC 39073 / JCM 9320) GN=Moth_2294 PE=4 SV=1	7	5	4	5,33	1,53	5	8	6	6,33	1,53	0.824853090251039
c374	c374.a1	c374.a1.a1	sp|Q2RK78|MURC_MOOTA UDP-N-acetylmuramate--L-alanine ligase OS=Moorella thermoacetica (strain ATCC 39073 / JCM 9320) GN=murC PE=3 SV=1	8	9	7	8,00	1,00	3	4	5	4,00	1,00	0.190681645398472
c375	c375.a1	c375.a1.a1	tr|Q2RJ41|Q2RJ41_MOOTA Pyrophosphate--fructose 6-phosphate 1-phosphotransferase OS=Moorella thermoacetica (strain ATCC 39073 / JCM 9320) GN=pfp PE=3 SV=1	5	4	2	3,67	1,53	7	12	10	9,67	2,52	0.0439185017136467
c376	c376.a1	c376.a1.a1	tr|Q2RGM1|Q2RGM1_MOOTA Orotate phosphoribosyltransferase OS=Moorella thermoacetica (strain ATCC 39073 / JCM 9320) GN=pyrE PE=3 SV=1	7	8	4	6,33	2,08	5	4	5	4,67	0,58	0.654477816659611
c377	c377.a1	c377.a1.a1	tr|Q2RK45|Q2RK45_MOOTA Pyruvate formate-lyase activating enzyme OS=Moorella thermoacetica (strain ATCC 39073 / JCM 9320) GN=Moth_0877 PE=4 SV=1	8	7	4	6,33	2,08	5	4	5	4,67	0,58	0.654477816659611
c378	c378.a1	c378.a1.a1	tr|Q2RIG3|Q2RIG3_MOOTA Periplasmic binding protein OS=Moorella thermoacetica (strain ATCC 39073 / JCM 9320) GN=Moth_1466 PE=4 SV=1	10	12	9	10,33	1,53	0	0	0	0,00	0,00	1.12876459705077e-08
c379	c379.a1	c379.a1.a1	sp|Q2RHN8|SYFB_MOOTA Phenylalanine--tRNA ligase beta subunit OS=Moorella thermoacetica (strain ATCC 39073 / JCM 9320) GN=pheT PE=3 SV=1	5	7	8	6,67	1,53	5	4	6	5,00	1,00	0.659952685222744
c380	c380.a1	c380.a1.a1	tr|Q2RJQ1|Q2RJQ1_MOOTA Iron-containing alcohol dehydrogenase OS=Moorella thermoacetica (strain ATCC 39073 / JCM 9320) GN=Moth_1024 PE=4 SV=1	5	6	4	5,00	1,00	9	7	7	7,67	1,15	0.453037818339816
c381	c381.a1	c381.a1.a1	sp|Q2RFS4|RS11_MOOTA 30S ribosomal protein S11 OS=Moorella thermoacetica (strain ATCC 39073 / JCM 9320) GN=rpsK PE=3 SV=1	8	6	7	7,00	1,00	6	5	4	5,00	1,00	0.580502312713308
c382	c382.a1	c382.a1.a1	tr|Q2RMC3|Q2RMC3_MOOTA Uncharacterized protein OS=Moorella thermoacetica (strain ATCC 39073 / JCM 9320) GN=Moth_0077 PE=4 SV=1	8	7	12	9,00	2,65	1	3	1	1,67	1,15	0.00200904531805967
c383	c383.a1	c383.a1.a1	tr|Q2RMH9|Q2RMH9_MOOTA D-3-phosphoglycerate dehydrogenase OS=Moorella thermoacetica (strain ATCC 39073 / JCM 9320) GN=Moth_0020 PE=3 SV=1	6	7	5	6,00	1,00	5	7	6	6,00	1,00	1
c384	c384.a1	c384.a1.a1	sp|Q2RFQ7|RL14_MOOTA 50S ribosomal protein L14 OS=Moorella thermoacetica (strain ATCC 39073 / JCM 9320) GN=rplN PE=3 SV=1	4	4	4	4,00	0,00	7	8	6	7,00	1,00	0.330330625474145
c385	c385.a1	c385.a1.a1	sp|Q2RFP8|RL4_MOOTA 50S ribosomal protein L4 OS=Moorella thermoacetica (strain ATCC 39073 / JCM 9320) GN=rplD PE=3 SV=1	4	6	5	5,00	1,00	7	5	6	6,00	1,00	0.813935705531012
c386	c386.a1	c386.a1.a1	tr|Q2RKY7|Q2RKY7_MOOTA Methyl-accepting chemotaxis sensory transducer OS=Moorella thermoacetica (strain ATCC 39073 / JCM 9320) GN=Moth_0572 PE=4 SV=1	8	6	7	7,00	1,00	6	5	5	5,33	0,58	0.659952685222744
c387	c387.a1	c387.a1.a1	tr|Q2RGY7|Q2RGY7_MOOTA Predicted sulfurylase large subunit, molybdopterin cytosine dinucleotide biosynthesis OS=Moorella thermoacetica (strain ATCC 39073 / JCM 9320) GN=Moth_2006 PE=4 SV=1	4	5	8	5,67	2,08	6	7	5	6,00	1,00	0.949727443704104
c388	c388.a1	c388.a1.a1	tr|Q2RJA7|Q2RJA7_MOOTA Nitrite and sulphite reductase 4Fe-4S region OS=Moorella thermoacetica (strain ATCC 39073 / JCM 9320) GN=Moth_1168 PE=3 SV=1	8	5	2	5,00	3,00	8	7	7	7,33	0,58	0.507188607290642
c389	c389.a1	c389.a1.a1	tr|Q2RKU7|Q2RKU7_MOOTA Monosaccharide ABC transporter substrate-binding protein, CUT2 family OS=Moorella thermoacetica (strain ATCC 39073 / JCM 9320) GN=Moth_0612 PE=4 SV=1	6	8	7	7,00	1,00	4	7	6	5,67	1,53	0.756933600802432
c390	c390.a1	c390.a1.a1	tr|Q2RG94|Q2RG94_MOOTA Acetolactate synthase OS=Moorella thermoacetica (strain ATCC 39073 / JCM 9320) GN=Moth_2258 PE=3 SV=1	5	6	3	4,67	1,53	7	8	8	7,67	0,58	0.370927617110438
c391	c391.a1	c391.a1.a1	sp|Q2RKZ1|SYL_MOOTA Leucine--tRNA ligase OS=Moorella thermoacetica (strain ATCC 39073 / JCM 9320) GN=leuS PE=3 SV=1	9	9	3	7,00	3,46	5	7	2	4,67	2,52	0.507188607290642
c392	c392.a1	c392.a1.a1	tr|Q2RK29|Q2RK29_MOOTA Phosphopantothenate-cysteine ligase OS=Moorella thermoacetica (strain ATCC 39073 / JCM 9320) GN=Moth_0893 PE=4 SV=1	6	7	4	5,67	1,53	6	7	6	6,33	0,58	0.878683734977989
c393	c393.a1	c393.a1.a1	tr|Q2RKK0|Q2RKK0_MOOTA 4Fe-4S ferredoxin, iron-sulfur binding protein OS=Moorella thermoacetica (strain ATCC 39073 / JCM 9320) GN=Moth_0721 PE=4 SV=1	4	4	2	3,33	1,15	9	10	7	8,67	1,53	0.0658667536171496
c394	c394.a1	c394.a1.a1	tr|Q2RGU2|Q2RGU2_MOOTA Phosphoribosylaminoimidazole-succinocarboxamide synthase OS=Moorella thermoacetica (strain ATCC 39073 / JCM 9320) GN=purC PE=3 SV=1	5	5	2	4,00	1,73	6	7	5	6,00	1,00	0.541278420827752
c395	c395.a1	c395.a1.a1	tr|Q2RK91|Q2RK91_MOOTA Radical SAM OS=Moorella thermoacetica (strain ATCC 39073 / JCM 9320) GN=Moth_0831 PE=4 SV=1	4	5	4	4,33	0,58	6	8	8	7,33	1,15	0.34869247831774
c396	c396.a1	c396.a1.a1	tr|Q2RMI5|Q2RMI5_MOOTA PTS system IIA component, Fru family OS=Moorella thermoacetica (strain ATCC 39073 / JCM 9320) GN=Moth_0014 PE=4 SV=1	4	6	4	4,67	1,15	6	8	8	7,33	1,15	0.431566850805154
c397	c397.a1	c397.a1.a1	tr|Q2RHH0|Q2RHH0_MOOTA Molybdopterin guanine dinucleotide biosynthesis accessory protein MobB OS=Moorella thermoacetica (strain ATCC 39073 / JCM 9320) GN=Moth_1819 PE=4 SV=1	7	5	4	5,33	1,53	7	7	5	6,33	1,15	0.824853090251039
c398	c398.a1	c398.a1.a1	sp|Q2RFM3|SYC_MOOTA Cysteine--tRNA ligase OS=Moorella thermoacetica (strain ATCC 39073 / JCM 9320) GN=cysS PE=3 SV=1	6	4	8	6,00	2,00	4	3	9	5,33	3,21	0.878683734977989
c399	c399.a1	c399.a1.a1	tr|Q2RKB2|Q2RKB2_MOOTA 4Fe-4S ferredoxin, iron-sulfur binding protein OS=Moorella thermoacetica (strain ATCC 39073 / JCM 9320) GN=Moth_0809 PE=4 SV=1	7	6	5	6,00	1,00	5	5	5	5,00	0,00	0.813935705531012
c400	c400.a1	c400.a1.a1	sp|Q2RK04|RISB_MOOTA 6,7-dimethyl-8-ribityllumazine synthase OS=Moorella thermoacetica (strain ATCC 39073 / JCM 9320) GN=ribH PE=3 SV=1	4	6	8	6,00	2,00	4	3	4	3,67	0,58	0.453037818339816
c401	c401.a1	c401.a1.a1	tr|Q2RK84|Q2RK84_MOOTA UDP-N-acetylmuramoyl-L-alanyl-D-glutamate--2,6-diaminopimelate ligase OS=Moorella thermoacetica (strain ATCC 39073 / JCM 9320) GN=murE PE=3 SV=1	6	5	5	5,33	0,58	8	5	5	6,00	1,73	0.878683734977989
c402	c402.a1	c402.a1.a1	tr|Q2RHE2|Q2RHE2_MOOTA Purine phosphorylase, family 2 OS=Moorella thermoacetica (strain ATCC 39073 / JCM 9320) GN=Moth_1847 PE=4 SV=1	8	6	8	7,33	1,15	5	3	4	4,00	1,00	0.282520954545283
c403	c403.a1	c403.a1.a1	tr|Q2RJZ5|Q2RJZ5_MOOTA Thioredoxin OS=Moorella thermoacetica (strain ATCC 39073 / JCM 9320) GN=Moth_0927 PE=3 SV=1	8	5	5	6,00	1,73	3	4	3	3,33	0,58	0.351883156077411
c404	c404.a1	c404.a1.a1	tr|Q2RLU7|Q2RLU7_MOOTA HAD-superfamily hydrolase subfamily IIB OS=Moorella thermoacetica (strain ATCC 39073 / JCM 9320) GN=Moth_0257 PE=4 SV=1	7	5	5	5,67	1,15	7	5	7	6,33	1,15	0.878683734977989
c405	c405.a1	c405.a1.a1	sp|Q2RGY0|DNLJ_MOOTA DNA ligase OS=Moorella thermoacetica (strain ATCC 39073 / JCM 9320) GN=ligA PE=3 SV=1	7	5	5	5,67	1,15	6	3	6	5,00	1,73	0.878683734977989
c406	c406.a1	c406.a1.a1	tr|Q2RFK8|Q2RFK8_MOOTA Amino acid/amide ABC transporter ATP-binding protein 1, HAAT family OS=Moorella thermoacetica (strain ATCC 39073 / JCM 9320) GN=Moth_2499 PE=4 SV=1	6	4	8	6,00	2,00	5	4	6	5,00	1,00	0.813935705531012
c407	c407.a1	c407.a1.a1	tr|Q2RIV9|Q2RIV9_MOOTA Uncharacterized protein OS=Moorella thermoacetica (strain ATCC 39073 / JCM 9320) GN=Moth_1317 PE=4 SV=1	8	9	5	7,33	2,08	2	4	3	3,00	1,00	0.110323088996889
c408	c408.a1	c408.a1.a1	tr|Q2RJ50|Q2RJ50_MOOTA Purine hydroxylase beta subunit apoprotein OS=Moorella thermoacetica (strain ATCC 39073 / JCM 9320) GN=Moth_1225 PE=4 SV=1	4	3	4	3,67	0,58	8	7	7	7,33	0,58	0.211533700261197
c409	c409.a1	c409.a1.a1	tr|Q2RK15|Q2RK15_MOOTA FHA domain containing protein OS=Moorella thermoacetica (strain ATCC 39073 / JCM 9320) GN=Moth_0907 PE=4 SV=1	7	4	4	5,00	1,73	7	7	8	7,33	0,58	0.507188607290642
c410	c410.a1	c410.a1.a1	tr|Q2RKX0|Q2RKX0_MOOTA Histidine triad (HIT) protein OS=Moorella thermoacetica (strain ATCC 39073 / JCM 9320) GN=Moth_0589 PE=4 SV=1	7	6	10	7,67	2,08	2	4	3	3,00	1,00	0.0947767352815417
c411	c411.a1	c411.a1.a1	tr|Q2RJ67|Q2RJ67_MOOTA 5-methyltetrahydrofolate--homocysteine S-methyltransferase OS=Moorella thermoacetica (strain ATCC 39073 / JCM 9320) GN=Moth_1208 PE=1 SV=1	11	9	3	7,67	4,16	2	4	4	3,33	1,15	0.126022682589923
c412	c412.a1	c412.a1.a1	tr|Q2RI07|Q2RI07_MOOTA Dissimilatory sulfite reductase alpha subunit OS=Moorella thermoacetica (strain ATCC 39073 / JCM 9320) GN=Moth_1630 PE=4 SV=1	5	4	4	4,33	0,58	7	7	5	6,33	1,15	0.560516140006899
c413	c413.a1	c413.a1.a1	tr|Q2RGZ6|Q2RGZ6_MOOTA Dihydropyrimidinase OS=Moorella thermoacetica (strain ATCC 39073 / JCM 9320) GN=Moth_1997 PE=4 SV=1	6	5	4	5,00	1,00	6	4	8	6,00	2,00	0.813935705531012
c414	c414.a1	c414.a1.a1	tr|Q2RFU3|Q2RFU3_MOOTA Inorganic diphosphatase OS=Moorella thermoacetica (strain ATCC 39073 / JCM 9320) GN=Moth_2414 PE=4 SV=1	7	9	2	6,00	3,61	6	2	7	5,00	2,65	0.813935705531012
c415	c415.a1	c415.a1.a1	sp|Q2RJP6|HSLV_MOOTA ATP-dependent protease subunit HslV OS=Moorella thermoacetica (strain ATCC 39073 / JCM 9320) GN=hslV PE=3 SV=1	4	5	7	5,33	1,53	4	5	5	4,67	0,58	0.871578133060422
c416	c416.a1	c416.a1.a1	tr|Q2RMJ6|Q2RMJ6_MOOTA DNA polymerase III subunit beta OS=Moorella thermoacetica (strain ATCC 39073 / JCM 9320) GN=Moth_0003 PE=4 SV=1	7	7	5	6,33	1,15	6	3	3	4,00	1,73	0.470749646745801
c417	c417.a1	c417.a1.a1	tr|Q2RIC6|Q2RIC6_MOOTA NUDIX hydrolase OS=Moorella thermoacetica (strain ATCC 39073 / JCM 9320) GN=Moth_1504 PE=4 SV=1	8	7	4	6,33	2,08	4	2	3	3,00	1,00	0.219333175718852
c418	c418.a1	c418.a1.a1	tr|Q2RFK2|Q2RFK2_MOOTA Heat shock protein Hsp20 OS=Moorella thermoacetica (strain ATCC 39073 / JCM 9320) GN=Moth_2505 PE=3 SV=1	7	4	10	7,00	3,00	3	4	0	2,33	2,08	0.0665459083329408
c419	c419.a1	c419.a1.a1	tr|Q2RMI6|Q2RMI6_MOOTA PTS system D-fructose-specific IIB component (F1P-forming), Frc family / PTS system D-fructose-specific IIC component (F1P-forming), Frc family OS=Moorella thermoacetica (strain ATCC 39073 / JCM 9320) GN=Moth_0013 PE=4 SV=1	3	5	2	3,33	1,53	8	9	7	8,00	1,00	0.106874696885959
c420	c420.a1	c420.a1.a1	tr|Q2RHA4|Q2RHA4_MOOTA 4Fe-4S ferredoxin, iron-sulfur binding protein OS=Moorella thermoacetica (strain ATCC 39073 / JCM 9320) GN=Moth_1885 PE=4 SV=1	3	2	5	3,33	1,53	9	4	4	5,67	2,89	0.426282752074511
c421	c421.a1	c421.a1.a1	sp|Q2RG86|FBPAP_MOOTA Fructose-1,6-bisphosphate aldolase/phosphatase OS=Moorella thermoacetica (strain ATCC 39073 / JCM 9320) GN=fbp PE=1 SV=1	3	5	8	5,33	2,52	5	4	6	5,00	1,00	0.941622775991809
c422	c422.a1	c422.a1.a1	tr|Q2RLF7|Q2RLF7_MOOTA Uncharacterized protein OS=Moorella thermoacetica (strain ATCC 39073 / JCM 9320) GN=Moth_0398 PE=4 SV=1	5	8	4	5,67	2,08	4	3	6	4,33	1,53	0.713957974641083
c423	c423.a1	c423.a1.a1	tr|Q2RI76|Q2RI76_MOOTA Type II secretion system protein E (GspE) OS=Moorella thermoacetica (strain ATCC 39073 / JCM 9320) GN=Moth_1554 PE=4 SV=1	5	5	7	5,67	1,15	2	7	5	4,67	2,52	0.813777445039929
c424	c424.a1	c424.a1.a1	tr|Q2RIN4|Q2RIN4_MOOTA Manganese containing catalase OS=Moorella thermoacetica (strain ATCC 39073 / JCM 9320) GN=Moth_1392 PE=4 SV=1	12	3	10	8,33	4,73	2	3	0	1,67	1,53	0.00433017412904777
c425	c425.a1	c425.a1.a1	sp|Q2RHT3|Y1704_MOOTA Probable transcriptional regulatory protein Moth_1704 OS=Moorella thermoacetica (strain ATCC 39073 / JCM 9320) GN=Moth_1704 PE=3 SV=1	6	4	4	4,67	1,15	6	4	5	5,00	1,00	0.938397074971118
c426	c426.a1	c426.a1.a1	tr|Q2RHU7|Q2RHU7_MOOTA Protein-export membrane protein SecF OS=Moorella thermoacetica (strain ATCC 39073 / JCM 9320) GN=secF PE=3 SV=1	6	4	7	5,67	1,53	6	3	4	4,33	1,53	0.713957974641083
c427	c427.a1	c427.a1.a1	tr|Q2RHU6|Q2RHU6_MOOTA Protein translocase subunit SecD OS=Moorella thermoacetica (strain ATCC 39073 / JCM 9320) GN=secD PE=3 SV=1	2	5	11	6,00	4,58	1	4	1	2,00	1,73	0.0949448658885325
c428	c428.a1	c428.a1.a1	sp|Q2RIS7|HPPA1_MOOTA Putative K(+)-stimulated pyrophosphate-energized sodium pump OS=Moorella thermoacetica (strain ATCC 39073 / JCM 9320) GN=hppA1 PE=1 SV=1	4	4	8	5,33	2,31	4	2	3	3,00	1,00	0.404351973489751
c429	c429.a1	c429.a1.a1	tr|Q2RL63|Q2RL63_MOOTA CRISPR-associated protein, Csd1 family OS=Moorella thermoacetica (strain ATCC 39073 / JCM 9320) GN=Moth_0496 PE=4 SV=1	6	4	4	4,67	1,15	8	5	5	6,00	1,73	0.717625480105859
c430	c430.a1	c430.a1.a1	sp|Q2RM06|THII_MOOTA Probable tRNA sulfurtransferase OS=Moorella thermoacetica (strain ATCC 39073 / JCM 9320) GN=thiI PE=3 SV=1	6	4	4	4,67	1,15	7	4	7	6,00	1,73	0.717625480105859
c431	c431.a1	c431.a1.a1	sp|Q2RJD5|DDL_MOOTA D-alanine--D-alanine ligase OS=Moorella thermoacetica (strain ATCC 39073 / JCM 9320) GN=ddl PE=3 SV=1	6	6	3	5,00	1,73	5	5	6	5,33	0,58	0.941622775991809
c432	c432.a1	c432.a1.a1	tr|Q2RGQ9|Q2RGQ9_MOOTA Peptidase C56, PfpI OS=Moorella thermoacetica (strain ATCC 39073 / JCM 9320) GN=Moth_2087 PE=4 SV=1	4	6	3	4,33	1,53	4	5	6	5,00	1,00	0.863102350595808
c433	c433.a1	c433.a1.a1	sp|Q2RJP0|RRF_MOOTA Ribosome-recycling factor OS=Moorella thermoacetica (strain ATCC 39073 / JCM 9320) GN=frr PE=3 SV=1	5	5	3	4,33	1,15	6	4	7	5,67	1,53	0.713957974641083
c434	c434.a1	c434.a1.a1	sp|Q2RJF9|HFQ_MOOTA RNA-binding protein Hfq OS=Moorella thermoacetica (strain ATCC 39073 / JCM 9320) GN=hfq PE=3 SV=1	5	6	8	6,33	1,53	2	4	4	3,33	1,15	0.291629624190723
c435	c435.a1	c435.a1.a1	tr|Q2RK41|Q2RK41_MOOTA Carbamoyl-phosphate synthase small chain OS=Moorella thermoacetica (strain ATCC 39073 / JCM 9320) GN=carA PE=3 SV=1	7	6	5	6,00	1,00	4	5	4	4,33	0,58	0.63733146472964
c436	c436.a1	c436.a1.a1	tr|Q2RGL7|Q2RGL7_MOOTA 10 kDa chaperonin OS=Moorella thermoacetica (strain ATCC 39073 / JCM 9320) GN=groS PE=3 SV=1	6	5	5	5,33	0,58	4	5	3	4,00	1,00	0.699840935925018
c437	c437.a1	c437.a1.a1	tr|Q2RJH9|Q2RJH9_MOOTA Cobalamin (Vitamin B12) biosynthesis CbiX protein OS=Moorella thermoacetica (strain ATCC 39073 / JCM 9320) GN=Moth_1096 PE=4 SV=1	4	5	5	4,67	0,58	6	4	4	4,67	1,15	1
c438	c438.a1	c438.a1.a1	tr|Q2RJM8|Q2RJM8_MOOTA Transcription termination/antitermination protein NusA OS=Moorella thermoacetica (strain ATCC 39073 / JCM 9320) GN=nusA PE=3 SV=1	6	5	3	4,67	1,53	6	3	6	5,00	1,73	0.938397074971118
c439	c439.a1	c439.a1.a1	tr|Q2RG35|Q2RG35_MOOTA Uncharacterized protein OS=Moorella thermoacetica (strain ATCC 39073 / JCM 9320) GN=Moth_2317 PE=4 SV=1	5	8	4	5,67	2,08	2	4	4	3,33	1,15	0.426282752074511
c440	c440.a1	c440.a1.a1	tr|Q2RJB9|Q2RJB9_MOOTA Propionyl-CoA carboxylase carboxyltransferase subunit OS=Moorella thermoacetica (strain ATCC 39073 / JCM 9320) GN=Moth_1156 PE=4 SV=1	5	4	3	4,00	1,00	6	5	5	5,33	0,58	0.699840935925018
c441	c441.a1	c441.a1.a1	tr|Q2RHG2|Q2RHG2_MOOTA Transcriptional regulator, XRE family OS=Moorella thermoacetica (strain ATCC 39073 / JCM 9320) GN=Moth_1827 PE=4 SV=1	4	6	4	4,67	1,15	5	5	5	5,00	0,00	0.938397074971118
c442	c442.a1	c442.a1.a1	tr|Q2RJX6|Q2RJX6_MOOTA Malonyl CoA-acyl carrier protein transacylase OS=Moorella thermoacetica (strain ATCC 39073 / JCM 9320) GN=Moth_0947 PE=3 SV=1	6	6	5	5,67	0,58	4	3	5	4,00	1,00	0.622980143391035
c443	c443.a1	c443.a1.a1	tr|Q2RJ61|Q2RJ61_MOOTA GatB/Yqey OS=Moorella thermoacetica (strain ATCC 39073 / JCM 9320) GN=Moth_1214 PE=4 SV=1	5	7	4	5,33	1,53	3	4	5	4,00	1,00	0.699840935925018
c444	c444.a1	c444.a1.a1	tr|Q2RHJ4|Q2RHJ4_MOOTA TrkA OS=Moorella thermoacetica (strain ATCC 39073 / JCM 9320) GN=Moth_1794 PE=4 SV=1	4	4	3	3,67	0,58	7	5	7	6,33	1,15	0.376641995148967
c445	c445.a1	c445.a1.a1	tr|Q2RHL5|Q2RHL5_MOOTA Uncharacterized protein OS=Moorella thermoacetica (strain ATCC 39073 / JCM 9320) GN=Moth_1773 PE=4 SV=1	6	5	2	4,33	2,08	8	4	5	5,67	2,08	0.713957974641083
c446	c446.a1	c446.a1.a1	tr|Q2RGX7|Q2RGX7_MOOTA Coat F OS=Moorella thermoacetica (strain ATCC 39073 / JCM 9320) GN=Moth_2016 PE=4 SV=1	7	4	7	6,00	1,73	2	4	0	2,00	2,00	0.0949448658885325
c447	c447.a1	c447.a1.a1	sp|Q2RJG2|MUTS_MOOTA DNA mismatch repair protein MutS OS=Moorella thermoacetica (strain ATCC 39073 / JCM 9320) GN=mutS PE=3 SV=1	0	0	0	0,00	0,00	10	10	11	10,33	0,58	1.12876459705077e-08
c448	c448.a1	c448.a1.a1	tr|Q2RKP1|Q2RKP1_MOOTA UDP-galactose 4-epimerase OS=Moorella thermoacetica (strain ATCC 39073 / JCM 9320) GN=Moth_0673 PE=3 SV=1	7	7	3	5,67	2,31	6	3	3	4,00	1,73	0.622980143391035
c449	c449.a1	c449.a1.a1	tr|Q2RHQ4|Q2RHQ4_MOOTA Iron-only hydrogenase maturation protein HydG OS=Moorella thermoacetica (strain ATCC 39073 / JCM 9320) GN=Moth_1734 PE=4 SV=1	6	3	1	3,33	2,52	4	8	8	6,67	2,31	0.24356183967411
c450	c450.a1	c450.a1.a1	tr|Q2RL25|Q2RL25_MOOTA Redox-sensing transcriptional repressor Rex OS=Moorella thermoacetica (strain ATCC 39073 / JCM 9320) GN=rex PE=3 SV=1	2	5	8	5,00	3,00	2	4	5	3,67	1,53	0.684775913938807
c451	c451.a1	c451.a1.a1	tr|Q2RGP1|Q2RGP1_MOOTA Hypoxanthine phosphoribosyltransferase OS=Moorella thermoacetica (strain ATCC 39073 / JCM 9320) GN=Moth_2106 PE=4 SV=1	6	7	1	4,67	3,21	7	4	5	5,33	1,53	0.871578133060422
c452	c452.a1	c452.a1.a1	tr|Q2RM71|Q2RM71_MOOTA Single-stranded DNA-binding protein OS=Moorella thermoacetica (strain ATCC 39073 / JCM 9320) GN=Moth_0129 PE=3 SV=1	4	4	5	4,33	0,58	4	5	5	4,67	0,58	0.936617941320451
c453	c453.a1	c453.a1.a1	sp|Q2RM49|SYK_MOOTA Lysine--tRNA ligase OS=Moorella thermoacetica (strain ATCC 39073 / JCM 9320) GN=lysS PE=3 SV=1	7	6	3	5,33	2,08	4	3	6	4,33	1,53	0.800430905890406
c454	c454.a1	c454.a1.a1	tr|Q2RKM5|Q2RKM5_MOOTA Uncharacterized protein OS=Moorella thermoacetica (strain ATCC 39073 / JCM 9320) GN=Moth_0695 PE=4 SV=1	4	5	5	4,67	0,58	4	4	5	4,33	0,58	0.936617941320451
c455	c455.a1	c455.a1.a1	tr|Q2RM81|Q2RM81_MOOTA Probable 2-phosphosulfolactate phosphatase OS=Moorella thermoacetica (strain ATCC 39073 / JCM 9320) GN=comB PE=3 SV=1	8	6	7	7,00	1,00	5	0	0	1,67	2,89	0.0203400694723075
c456	c456.a1	c456.a1.a1	tr|Q2RKS4|Q2RKS4_MOOTA Uncharacterized protein OS=Moorella thermoacetica (strain ATCC 39073 / JCM 9320) GN=Moth_0637 PE=4 SV=1	6	5	5	5,33	0,58	2	3	4	3,00	1,00	0.404351973489751
c457	c457.a1	c457.a1.a1	sp|Q2RFU8|PYRG_MOOTA CTP synthase OS=Moorella thermoacetica (strain ATCC 39073 / JCM 9320) GN=pyrG PE=3 SV=1	5	5	4	4,67	0,58	5	2	5	4,00	1,73	0.863102350595808
c458	c458.a1	c458.a1.a1	tr|Q2RMD0|Q2RMD0_MOOTA Two component transcriptional regulator, winged helix family OS=Moorella thermoacetica (strain ATCC 39073 / JCM 9320) GN=Moth_0070 PE=4 SV=1	3	6	4	4,33	1,53	3	5	7	5,00	2,00	0.863102350595808
c459	c459.a1	c459.a1.a1	tr|Q2RFM5|Q2RFM5_MOOTA Thymidylate synthase complementing protein ThyX OS=Moorella thermoacetica (strain ATCC 39073 / JCM 9320) GN=Moth_2482 PE=4 SV=1	6	6	4	5,33	1,15	3	4	4	3,67	0,58	0.604642281085616
c460	c460.a1	c460.a1.a1	sp|Q2RFX5|ATPF_MOOTA ATP synthase subunit b OS=Moorella thermoacetica (strain ATCC 39073 / JCM 9320) GN=atpF PE=1 SV=1	2	2	5	3,00	1,73	5	7	4	5,33	1,53	0.404351973489751
c461	c461.a1	c461.a1.a1	tr|Q2RKV0|Q2RKV0_MOOTA Fructose-bisphosphate aldolase OS=Moorella thermoacetica (strain ATCC 39073 / JCM 9320) GN=Moth_0609 PE=3 SV=1	5	6	3	4,67	1,53	4	4	4	4,00	0,00	0.863102350595808
c462	c462.a1	c462.a1.a1	tr|Q2RJZ7|Q2RJZ7_MOOTA Small acid-soluble spore protein, alpha/beta type OS=Moorella thermoacetica (strain ATCC 39073 / JCM 9320) GN=Moth_0925 PE=4 SV=1	6	4	5	5,00	1,00	2	4	2	2,67	1,15	0.376342119331241
c463	c463.a1	c463.a1.a1	tr|Q2RJX8|Q2RJX8_MOOTA 3-oxoacyl-[acyl-carrier-protein] synthase 3 OS=Moorella thermoacetica (strain ATCC 39073 / JCM 9320) GN=fabH PE=3 SV=1	5	6	4	5,00	1,00	4	2	3	3,00	1,00	0.493665252155826
c464	c464.a1	c464.a1.a1	tr|Q2RIU5|Q2RIU5_MOOTA Cytidylate kinase OS=Moorella thermoacetica (strain ATCC 39073 / JCM 9320) GN=cmk PE=3 SV=1	6	6	4	5,33	1,15	4	1	3	2,67	1,53	0.298769034987143
c465	c465.a1	c465.a1.a1	tr|Q2RMB6|Q2RMB6_MOOTA MazG family protein OS=Moorella thermoacetica (strain ATCC 39073 / JCM 9320) GN=Moth_0084 PE=4 SV=1	4	7	5	5,33	1,53	4	3	3	3,33	0,58	0.507188607290642
c466	c466.a1	c466.a1.a1	tr|Q2RJ23|Q2RJ23_MOOTA Trans-hexaprenyltranstransferase OS=Moorella thermoacetica (strain ATCC 39073 / JCM 9320) GN=Moth_1252 PE=3 SV=1	5	5	5	5,00	0,00	4	4	4	4,00	0,00	0.783844868175258
c467	c467.a1	c467.a1.a1	tr|Q2RFI7|Q2RFI7_MOOTA Single-stranded nucleic acid binding R3H OS=Moorella thermoacetica (strain ATCC 39073 / JCM 9320) GN=Moth_2520 PE=4 SV=1	3	4	7	4,67	2,08	4	5	3	4,00	1,00	0.863102350595808
c468	c468.a1	c468.a1.a1	tr|Q2RJ37|Q2RJ37_MOOTA Cell division protein FtsA OS=Moorella thermoacetica (strain ATCC 39073 / JCM 9320) GN=Moth_1238 PE=4 SV=1	4	3	4	3,67	0,58	5	5	5	5,00	0,00	0.684775913938807
c469	c469.a1	c469.a1.a1	tr|Q2RM23|Q2RM23_MOOTA Uncharacterized protein OS=Moorella thermoacetica (strain ATCC 39073 / JCM 9320) GN=Moth_0181 PE=4 SV=1	4	3	4	3,67	0,58	2	0	1	1,00	1,00	0.68657043107493
c469	c469.a2	c469.a2.a1	tr|Q2RKN5|Q2RKN5_MOOTA Uncharacterized protein OS=Moorella thermoacetica (strain ATCC 39073 / JCM 9320) GN=Moth_0681 PE=4 SV=1	3	1	2	2,00	1,00	4	2	3	3,00	1,00	0.14884545873527
c470	c470.a1	c470.a1.a1	tr|Q2RJV8|Q2RJV8_MOOTA Signal recognition particle protein OS=Moorella thermoacetica (strain ATCC 39073 / JCM 9320) GN=ffh PE=3 SV=1	2	3	1	2,00	1,00	6	7	8	7,00	1,00	0.0397822403506399
c471	c471.a1	c471.a1.a1	tr|Q2RL05|Q2RL05_MOOTA Radical SAM OS=Moorella thermoacetica (strain ATCC 39073 / JCM 9320) GN=Moth_0554 PE=4 SV=1	3	2	0	1,67	1,53	7	10	6	7,67	2,08	0.0103980364204973
c472	c472.a1	c472.a1.a1	tr|Q2RI75|Q2RI75_MOOTA 3-dehydroquinate synthase OS=Moorella thermoacetica (strain ATCC 39073 / JCM 9320) GN=aroB PE=3 SV=1	5	5	3	4,33	1,15	4	5	2	3,67	1,53	0.863102350595808
c473	c473.a1	c473.a1.a1	tr|Q2RMB5|Q2RMB5_MOOTA Bacterial nucleoid protein Hbs OS=Moorella thermoacetica (strain ATCC 39073 / JCM 9320) GN=Moth_0085 PE=3 SV=1	4	3	5	4,00	1,00	6	4	3	4,33	1,53	0.93415694991469
c474	c474.a1	c474.a1.a1	tr|Q2RH35|Q2RH35_MOOTA Molybdopterin dehydrogenase, FAD-binding protein OS=Moorella thermoacetica (strain ATCC 39073 / JCM 9320) GN=Moth_1956 PE=4 SV=1	6	4	3	4,33	1,53	4	5	5	4,67	0,58	0.936617941320451
c475	c475.a1	c475.a1.a1	tr|Q2RFL7|Q2RFL7_MOOTA DNA repair protein RadA OS=Moorella thermoacetica (strain ATCC 39073 / JCM 9320) GN=radA PE=3 SV=1	4	4	4	4,00	0,00	5	3	5	4,33	1,15	0.93415694991469
c476	c476.a1	c476.a1.a1	tr|Q2RJA5|Q2RJA5_MOOTA 4Fe-4S ferredoxin, iron-sulfur binding protein OS=Moorella thermoacetica (strain ATCC 39073 / JCM 9320) GN=Moth_1170 PE=4 SV=1	8	4	4	5,33	2,31	2	2	2	2,00	0,00	0.157570765638244
c477	c477.a1	c477.a1.a1	tr|Q2RJQ3|Q2RJQ3_MOOTA Mg chelatase-related protein OS=Moorella thermoacetica (strain ATCC 39073 / JCM 9320) GN=Moth_1022 PE=4 SV=1	6	4	3	4,33	1,53	5	3	5	4,33	1,15	1
c478	c478.a1	c478.a1.a1	tr|Q2RKT7|Q2RKT7_MOOTA Deoxyguanosinetriphosphate triphosphohydrolase-like protein OS=Moorella thermoacetica (strain ATCC 39073 / JCM 9320) GN=Moth_0622 PE=3 SV=1	5	2	4	3,67	1,53	8	5	3	5,33	2,52	0.604642281085616
c479	c479.a1	c479.a1.a1	tr|Q2RHS1|Q2RHS1_MOOTA Lipolytic enzyme, G-D-S-L OS=Moorella thermoacetica (strain ATCC 39073 / JCM 9320) GN=Moth_1716 PE=4 SV=1	4	5	3	4,00	1,00	4	4	5	4,33	0,58	0.93415694991469
c480	c480.a1	c480.a1.a1	tr|Q2RL28|Q2RL28_MOOTA Lon protease OS=Moorella thermoacetica (strain ATCC 39073 / JCM 9320) GN=lon PE=2 SV=1	7	3	3	4,33	2,31	2	4	7	4,33	2,52	1
c481	c481.a1	c481.a1.a1	tr|Q2RKJ5|Q2RKJ5_MOOTA Type III effector Hrp-dependent outer OS=Moorella thermoacetica (strain ATCC 39073 / JCM 9320) GN=Moth_0726 PE=4 SV=1	4	8	1	4,33	3,51	4	5	5	4,67	0,58	0.936617941320451
c482	c482.a1	c482.a1.a1	tr|Q2RHS0|Q2RHS0_MOOTA NAD(P)-dependent iron-only hydrogenase catalytic subunit OS=Moorella thermoacetica (strain ATCC 39073 / JCM 9320) GN=Moth_1717 PE=4 SV=1	14	9	3	8,67	5,51	0	0	0	0,00	0,00	3.27365381463141e-07
c483	c483.a1	c483.a1.a1	tr|Q2RKJ2|Q2RKJ2_MOOTA Uncharacterized protein OS=Moorella thermoacetica (strain ATCC 39073 / JCM 9320) GN=Moth_0729 PE=4 SV=1	5	6	4	5,00	1,00	2	1	3	2,00	1,00	0.193322088756598
c484	c484.a1	c484.a1.a1	tr|Q2RI66|Q2RI66_MOOTA Uncharacterized protein OS=Moorella thermoacetica (strain ATCC 39073 / JCM 9320) GN=Moth_1564 PE=4 SV=1	5	3	5	4,33	1,15	5	2	3	3,33	1,53	0.762627817754352
c485	c485.a1	c485.a1.a1	tr|Q2RGU8|Q2RGU8_MOOTA Phosphoribosylglycinamide formyltransferase OS=Moorella thermoacetica (strain ATCC 39073 / JCM 9320) GN=purN PE=3 SV=1	6	4	5	5,00	1,00	3	2	2	2,33	0,58	0.282520954545283
c486	c486.a1	c486.a1.a1	tr|Q2RMI8|Q2RMI8_MOOTA Transcriptional regulator, DeoR family OS=Moorella thermoacetica (strain ATCC 39073 / JCM 9320) GN=Moth_0011 PE=4 SV=1	3	4	2	3,00	1,00	5	4	6	5,00	1,00	0.493665252155826
c487	c487.a1	c487.a1.a1	tr|Q2RHD7|Q2RHD7_MOOTA Maltodextrin phosphorylase OS=Moorella thermoacetica (strain ATCC 39073 / JCM 9320) GN=Moth_1852 PE=4 SV=1	3	2	12	5,67	5,51	0	0	0	0,00	0,00	8.77214800621872e-05
c488	c488.a1	c488.a1.a1	tr|Q2RKA5|Q2RKA5_MOOTA Histidinol phosphate phosphatase, HisJ OS=Moorella thermoacetica (strain ATCC 39073 / JCM 9320) GN=Moth_0817 PE=4 SV=1	4	6	3	4,33	1,53	3	4	4	3,67	0,58	0.863102350595808
c489	c489.a1	c489.a1.a1	tr|Q2RGS2|Q2RGS2_MOOTA Uncharacterized protein OS=Moorella thermoacetica (strain ATCC 39073 / JCM 9320) GN=Moth_2072 PE=4 SV=1	1	2	3	2,00	1,00	6	7	7	6,67	0,58	0.0529952316525948
c490	c490.a1	c490.a1.a1	tr|Q2RLI6|Q2RLI6_MOOTA Uncharacterized protein OS=Moorella thermoacetica (strain ATCC 39073 / JCM 9320) GN=Moth_0369 PE=4 SV=1	2	1	2	1,67	0,58	7	8	7	7,33	0,58	0.0152851932416295
c491	c491.a1	c491.a1.a1	tr|Q2RG31|Q2RG31_MOOTA Uncharacterized protein OS=Moorella thermoacetica (strain ATCC 39073 / JCM 9320) GN=Moth_2321 PE=4 SV=1	4	3	3	3,33	0,58	5	4	5	4,67	0,58	0.662302086497883
c492	c492.a1	c492.a1.a1	tr|Q2RI34|Q2RI34_MOOTA Dissimilatory sulfite reductase B OS=Moorella thermoacetica (strain ATCC 39073 / JCM 9320) GN=Moth_1599 PE=4 SV=1	2	3	8	4,33	3,21	3	3	4	3,33	0,58	0.762627817754352
c493	c493.a1	c493.a1.a1	sp|Q2RFV4|TAL_MOOTA Probable transaldolase OS=Moorella thermoacetica (strain ATCC 39073 / JCM 9320) GN=tal PE=3 SV=1	3	3	10	5,33	4,04	2	2	1	1,67	0,58	0.10278097590169
c494	c494.a1	c494.a1.a1	tr|Q2RFK9|Q2RFK9_MOOTA Amino acid/amide ABC transporter ATP-binding protein 2, HAAT family OS=Moorella thermoacetica (strain ATCC 39073 / JCM 9320) GN=Moth_2498 PE=4 SV=1	2	2	2	2,00	0,00	7	7	5	6,33	1,15	0.0718470180367576
c495	c495.a1	c495.a1.a1	tr|Q2RKB8|Q2RKB8_MOOTA Response regulator receiver domain protein (CheY-like) OS=Moorella thermoacetica (strain ATCC 39073 / JCM 9320) GN=Moth_0803 PE=4 SV=1	3	4	7	4,67	2,08	2	3	3	2,67	0,58	0.457684631084883
c496	c496.a1	c496.a1.a1	tr|Q2RM65|Q2RM65_MOOTA Appr-1-p processing OS=Moorella thermoacetica (strain ATCC 39073 / JCM 9320) GN=Moth_0135 PE=4 SV=1	3	4	4	3,67	0,58	4	5	2	3,67	1,53	1
c497	c497.a1	c497.a1.a1	tr|Q2RFT7|Q2RFT7_MOOTA Thioredoxin reductase OS=Moorella thermoacetica (strain ATCC 39073 / JCM 9320) GN=Moth_2420 PE=3 SV=1	3	3	8	4,67	2,89	2	4	2	2,67	1,15	0.457684631084883
c498	c498.a1	c498.a1.a1	tr|Q2RIP7|Q2RIP7_MOOTA Cytoplasmic chaperone TorD OS=Moorella thermoacetica (strain ATCC 39073 / JCM 9320) GN=Moth_1379 PE=4 SV=1	5	4	3	4,00	1,00	4	2	5	3,67	1,53	0.93080843063447
c499	c499.a1	c499.a1.a1	tr|Q2RH21|Q2RH21_MOOTA UBA/THIF-type NAD/FAD binding fold protein OS=Moorella thermoacetica (strain ATCC 39073 / JCM 9320) GN=Moth_1970 PE=4 SV=1	4	4	2	3,33	1,15	4	2	5	3,67	1,53	0.923374213872843
c500	c500.a1	c500.a1.a1	tr|Q2RM14|Q2RM14_MOOTA Uncharacterized protein OS=Moorella thermoacetica (strain ATCC 39073 / JCM 9320) GN=Moth_0190 PE=4 SV=1	6	6	4	5,33	1,15	4	2	2	2,67	1,15	0.298769034987143
c501	c501.a1	c501.a1.a1	sp|Q2RK43|PYRB_MOOTA Aspartate carbamoyltransferase OS=Moorella thermoacetica (strain ATCC 39073 / JCM 9320) GN=pyrB PE=3 SV=1	3	3	8	4,67	2,89	1	3	1	1,67	1,15	0.175300380964488
c502	c502.a1	c502.a1.a1	tr|Q2RMD8|Q2RMD8_MOOTA Ferritin and Dps OS=Moorella thermoacetica (strain ATCC 39073 / JCM 9320) GN=Moth_0062 PE=4 SV=1	7	4	8	6,33	2,08	2	0	0	0,67	1,15	0.00251314107079595
c503	c503.a1	c503.a1.a1	tr|Q2RHD3|Q2RHD3_MOOTA Alpha amylase, catalytic region OS=Moorella thermoacetica (strain ATCC 39073 / JCM 9320) GN=Moth_1856 PE=3 SV=1	6	4	5	5,00	1,00	2	3	3	2,67	0,58	0.376342119331241
c504	c504.a1	c504.a1.a1	sp|Q2RHT7|RUVB_MOOTA Holliday junction ATP-dependent DNA helicase RuvB OS=Moorella thermoacetica (strain ATCC 39073 / JCM 9320) GN=ruvB PE=3 SV=1	3	4	2	3,00	1,00	5	4	5	4,67	0,58	0.569183932579776
c505	c505.a1	c505.a1.a1	tr|Q2RGX3|Q2RGX3_MOOTA Xylose ABC transporter membrane protein OS=Moorella thermoacetica (strain ATCC 39073 / JCM 9320) GN=Moth_2020 PE=3 SV=1	2	3	4	3,00	1,00	4	3	3	3,33	0,58	0.920739398714521
c506	c506.a1	c506.a1.a1	sp|Q2RFV8|RL31_MOOTA 50S ribosomal protein L31 OS=Moorella thermoacetica (strain ATCC 39073 / JCM 9320) GN=rpmE PE=3 SV=1	4	5	4	4,33	0,58	2	4	3	3,00	1,00	0.659952685222744
c507	c507.a1	c507.a1.a1	tr|Q2RMH2|Q2RMH2_MOOTA DNA polymerase III, subunits gamma and tau OS=Moorella thermoacetica (strain ATCC 39073 / JCM 9320) GN=Moth_0027 PE=4 SV=1	3	4	0	2,33	2,08	5	4	5	4,67	0,58	0.345016507389275
c508	c508.a1	c508.a1.a1	sp|Q2RFN5|RL11_MOOTA 50S ribosomal protein L11 OS=Moorella thermoacetica (strain ATCC 39073 / JCM 9320) GN=rplK PE=3 SV=1	3	2	4	3,00	1,00	4	4	6	4,67	1,15	0.569183932579776
c509	c509.a1	c509.a1.a1	sp|Q2RHM6|LIPA_MOOTA Lipoyl synthase OS=Moorella thermoacetica (strain ATCC 39073 / JCM 9320) GN=lipA PE=3 SV=1	4	3	1	2,67	1,53	5	5	5	5,00	0,00	0.376342119331241
c510	c510.a1	c510.a1.a1	tr|Q2RG66|Q2RG66_MOOTA Ornithine carbamoyltransferase OS=Moorella thermoacetica (strain ATCC 39073 / JCM 9320) GN=argF PE=3 SV=1	3	2	7	4,00	2,65	5	4	5	4,67	0,58	0.863102350595808
c511	c511.a1	c511.a1.a1	tr|Q2RL96|Q2RL96_MOOTA Amidohydrolase OS=Moorella thermoacetica (strain ATCC 39073 / JCM 9320) GN=Moth_0462 PE=4 SV=1	2	2	2	2,00	0,00	7	3	8	6,00	2,65	0.0949448658885325
c512	c512.a1	c512.a1.a1	tr|Q2RLD1|Q2RLD1_MOOTA Uncharacterized protein OS=Moorella thermoacetica (strain ATCC 39073 / JCM 9320) GN=Moth_0427 PE=4 SV=1	3	4	1	2,67	1,53	6	5	4	5,00	1,00	0.376342119331241
c513	c513.a1	c513.a1.a1	tr|Q2RID3|Q2RID3_MOOTA Anti-sigma F factor OS=Moorella thermoacetica (strain ATCC 39073 / JCM 9320) GN=spoIIAB PE=3 SV=1	5	5	7	5,67	1,15	1	2	1	1,33	0,58	0.0418722243113306
c514	c514.a1	c514.a1.a1	tr|Q2RJ68|Q2RJ68_MOOTA 5-methyltetrahydrofolate--homocysteine S-methyltransferase OS=Moorella thermoacetica (strain ATCC 39073 / JCM 9320) GN=Moth_1207 PE=4 SV=1	13	6	1	6,67	6,03	3	0	1	1,33	1,53	0.0149011057898927
c515	c515.a1	c515.a1.a1	tr|Q2RJA6|Q2RJA6_MOOTA Oxidoreductase FAD/NAD(P)-binding protein OS=Moorella thermoacetica (strain ATCC 39073 / JCM 9320) GN=Moth_1169 PE=4 SV=1	5	5	5	5,00	0,00	3	2	2	2,33	0,58	0.282520954545283
c516	c516.a1	c516.a1.a1	tr|Q2RKK6|Q2RKK6_MOOTA Uncharacterized protein OS=Moorella thermoacetica (strain ATCC 39073 / JCM 9320) GN=Moth_0715 PE=4 SV=1	4	5	4	4,33	0,58	3	4	2	3,00	1,00	0.659952685222744
c517	c517.a1	c517.a1.a1	sp|Q2RHN2|RL20_MOOTA 50S ribosomal protein L20 OS=Moorella thermoacetica (strain ATCC 39073 / JCM 9320) GN=rplT PE=3 SV=1	3	4	7	4,67	2,08	3	3	1	2,33	1,15	0.345016507389275
c518	c518.a1	c518.a1.a1	tr|Q2RGA1|Q2RGA1_MOOTA 2-isopropylmalate synthase OS=Moorella thermoacetica (strain ATCC 39073 / JCM 9320) GN=Moth_2251 PE=3 SV=1	2	2	2	2,00	0,00	5	4	5	4,67	0,58	0.25207518053464
c519	c519.a1	c519.a1.a1	sp|Q2RI92|EFP_MOOTA Elongation factor P OS=Moorella thermoacetica (strain ATCC 39073 / JCM 9320) GN=efp PE=3 SV=1	2	2	5	3,00	1,73	4	3	3	3,33	0,58	0.920739398714521
c520	c520.a1	c520.a1.a1	tr|Q2RM41|Q2RM41_MOOTA UvrB/UvrC protein OS=Moorella thermoacetica (strain ATCC 39073 / JCM 9320) GN=Moth_0160 PE=4 SV=1	3	2	2	2,33	0,58	6	5	5	5,33	0,58	0.221291865284131
c521	c521.a1	c521.a1.a1	tr|Q2RID5|Q2RID5_MOOTA Endoribonuclease L-PSP OS=Moorella thermoacetica (strain ATCC 39073 / JCM 9320) GN=Moth_1495 PE=4 SV=1	3	3	5	3,67	1,15	3	3	3	3,00	0,00	0.847816664236231
c522	c522.a1	c522.a1.a1	tr|Q2RG63|Q2RG63_MOOTA Arginine biosynthesis bifunctional protein ArgJ OS=Moorella thermoacetica (strain ATCC 39073 / JCM 9320) GN=argJ PE=3 SV=1	3	4	2	3,00	1,00	3	4	5	4,00	1,00	0.753156324939183
c523	c523.a1	c523.a1.a1	tr|Q2RJC1|Q2RJC1_MOOTA DNA polymerase III, epsilon subunit OS=Moorella thermoacetica (strain ATCC 39073 / JCM 9320) GN=Moth_1154 PE=4 SV=1	2	2	0	1,33	1,15	7	7	8	7,33	0,58	0.00584145247483
c524	c524.a1	c524.a1.a1	tr|Q2RG95|Q2RG95_MOOTA Acetolactate synthase, small subunit OS=Moorella thermoacetica (strain ATCC 39073 / JCM 9320) GN=Moth_2257 PE=4 SV=1	2	4	3	3,00	1,00	4	5	4	4,33	0,58	0.659952685222744
c525	c525.a1	c525.a1.a1	sp|Q2RKL8|MTNA_MOOTA Methylthioribose-1-phosphate isomerase OS=Moorella thermoacetica (strain ATCC 39073 / JCM 9320) GN=mtnA PE=3 SV=1	5	5	5	5,00	0,00	3	1	1	1,67	1,15	0.126077783183116
c526	c526.a1	c526.a1.a1	tr|Q2RJI4|Q2RJI4_MOOTA Cobalt-factor II C20-methyltransferase OS=Moorella thermoacetica (strain ATCC 39073 / JCM 9320) GN=Moth_1091 PE=4 SV=1	6	3	5	4,67	1,53	1	3	3	2,33	1,15	0.345016507389275
c527	c527.a1	c527.a1.a1	tr|Q2RHZ8|Q2RHZ8_MOOTA Uncharacterized protein OS=Moorella thermoacetica (strain ATCC 39073 / JCM 9320) GN=Moth_1639 PE=4 SV=1	2	2	2	2,00	0,00	5	5	4	4,67	0,58	0.25207518053464
c528	c528.a1	c528.a1.a1	sp|Q2RIX1|KHSE_MOOTA Homoserine kinase OS=Moorella thermoacetica (strain ATCC 39073 / JCM 9320) GN=thrB PE=3 SV=1	3	3	4	3,33	0,58	3	4	4	3,67	0,58	0.923374213872843
c529	c529.a1	c529.a1.a1	tr|Q2RL62|Q2RL62_MOOTA CRISPR-associated protein, Csd5d family OS=Moorella thermoacetica (strain ATCC 39073 / JCM 9320) GN=Moth_0497 PE=4 SV=1	2	4	3	3,00	1,00	4	4	6	4,67	1,15	0.569183932579776
c530	c530.a1	c530.a1.a1	tr|Q2RLZ4|Q2RLZ4_MOOTA Uncharacterized protein OS=Moorella thermoacetica (strain ATCC 39073 / JCM 9320) GN=Moth_0210 PE=4 SV=1	3	2	7	4,00	2,65	2	2	4	2,67	1,15	0.637505490700486
c531	c531.a1	c531.a1.a1	tr|Q2RKV9|Q2RKV9_MOOTA GTPase Era OS=Moorella thermoacetica (strain ATCC 39073 / JCM 9320) GN=era PE=3 SV=1	2	2	3	2,33	0,58	4	4	4	4,00	0,00	0.507188607290642
c532	c532.a1	c532.a1.a1	tr|Q2RK36|Q2RK36_MOOTA Uncharacterized protein OS=Moorella thermoacetica (strain ATCC 39073 / JCM 9320) GN=Moth_0886 PE=4 SV=1	3	3	2	2,67	0,58	5	2	7	4,67	2,52	0.457684631084883
c533	c533.a1	c533.a1.a1	tr|Q2RJC9|Q2RJC9_MOOTA Uncharacterized protein OS=Moorella thermoacetica (strain ATCC 39073 / JCM 9320) GN=Moth_1146 PE=4 SV=1	3	5	1	3,00	2,00	4	5	5	4,67	0,58	0.569183932579776
c534	c534.a1	c534.a1.a1	tr|Q2RKI0|Q2RKI0_MOOTA CheW protein OS=Moorella thermoacetica (strain ATCC 39073 / JCM 9320) GN=Moth_0741 PE=4 SV=1	3	5	8	5,33	2,52	1	2	0	1,00	1,00	0.027525117746374
c535	c535.a1	c535.a1.a1	tr|Q2RMF3|Q2RMF3_MOOTA Transcriptional regulator, AbrB family OS=Moorella thermoacetica (strain ATCC 39073 / JCM 9320) GN=Moth_0047 PE=4 SV=1	3	2	3	2,67	0,58	4	4	7	5,00	1,73	0.376342119331241
c536	c536.a1	c536.a1.a1	sp|Q2RGY3|GATC_MOOTA Aspartyl/glutamyl-tRNA(Asn/Gln) amidotransferase subunit C OS=Moorella thermoacetica (strain ATCC 39073 / JCM 9320) GN=gatC PE=3 SV=1	5	3	4	4,00	1,00	3	2	2	2,33	0,58	0.507188607290642
c537	c537.a1	c537.a1.a1	tr|Q2RJQ4|Q2RJQ4_MOOTA Transcriptional modulator of MazE/toxin, MazF OS=Moorella thermoacetica (strain ATCC 39073 / JCM 9320) GN=Moth_1021 PE=4 SV=1	2	2	2	2,00	0,00	4	5	5	4,67	0,58	0.25207518053464
c538	c538.a1	c538.a1.a1	tr|Q2RHH9|Q2RHH9_MOOTA Glycoside hydrolase, family 57 OS=Moorella thermoacetica (strain ATCC 39073 / JCM 9320) GN=Moth_1810 PE=3 SV=1	5	3	8	5,33	2,52	2	1	0	1,00	1,00	0.027525117746374
c539	c539.a1	c539.a1.a1	tr|Q2RGU1|Q2RGU1_MOOTA Adenylosuccinate lyase OS=Moorella thermoacetica (strain ATCC 39073 / JCM 9320) GN=Moth_2052 PE=3 SV=1	3	4	2	3,00	1,00	3	3	3	3,00	0,00	1
c540	c540.a1	c540.a1.a1	tr|Q2RI91|Q2RI91_MOOTA Peptidase M24 OS=Moorella thermoacetica (strain ATCC 39073 / JCM 9320) GN=Moth_1539 PE=4 SV=1	0	5	4	3,00	2,65	2	3	4	3,00	1,00	1
c541	c541.a1	c541.a1.a1	sp|Q2RJN4|DXR_MOOTA 1-deoxy-D-xylulose 5-phosphate reductoisomerase OS=Moorella thermoacetica (strain ATCC 39073 / JCM 9320) GN=dxr PE=3 SV=1	3	5	1	3,00	2,00	5	5	4	4,67	0,58	0.569183932579776
c542	c542.a1	c542.a1.a1	tr|Q2RJE9|Q2RJE9_MOOTA Amino acid ABC transporter substrate-binding protein, PAAT family OS=Moorella thermoacetica (strain ATCC 39073 / JCM 9320) GN=Moth_1126 PE=4 SV=1	3	5	4	4,00	1,00	0	3	2	1,67	1,53	0.282520954545283
c543	c543.a1	c543.a1.a1	tr|Q2RIS2|Q2RIS2_MOOTA Methylated-DNA--protein-cysteine methyltransferase OS=Moorella thermoacetica (strain ATCC 39073 / JCM 9320) GN=Moth_1354 PE=3 SV=1	4	4	3	3,67	0,58	3	3	4	3,33	0,58	0.923374213872843
c544	c544.a1	c544.a1.a1	tr|Q2RL81|Q2RL81_MOOTA Transcriptional regulator, DeoR family OS=Moorella thermoacetica (strain ATCC 39073 / JCM 9320) GN=Moth_0478 PE=4 SV=1	3	2	3	2,67	0,58	3	4	7	4,67	2,08	0.457684631084883
c545	c545.a1	c545.a1.a1	tr|Q2RK62|Q2RK62_MOOTA Pyrroline-5-carboxylate reductase OS=Moorella thermoacetica (strain ATCC 39073 / JCM 9320) GN=proC PE=3 SV=1	2	4	7	4,33	2,52	2	4	1	2,33	1,53	0.426451071174829
c546	c546.a1	c546.a1.a1	tr|Q2RI12|Q2RI12_MOOTA Selenide, water dikinase OS=Moorella thermoacetica (strain ATCC 39073 / JCM 9320) GN=selD PE=3 SV=1	4	2	1	2,33	1,53	5	4	3	4,00	1,00	0.507188607290642
c547	c547.a1	c547.a1.a1	tr|Q2RHE5|Q2RHE5_MOOTA Cyclic dehypoxanthine futalosine synthase OS=Moorella thermoacetica (strain ATCC 39073 / JCM 9320) GN=mqnC PE=3 SV=1	4	4	0	2,67	2,31	5	4	4	4,33	0,58	0.541985825289778
c548	c548.a1	c548.a1.a1	tr|Q2RGA8|Q2RGA8_MOOTA Uncharacterized protein OS=Moorella thermoacetica (strain ATCC 39073 / JCM 9320) GN=Moth_2244 PE=4 SV=1	3	3	2	2,67	0,58	5	5	4	4,67	0,58	0.457684631084883
c549	c549.a1	c549.a1.a1	tr|Q2RID2|Q2RID2_MOOTA Anti-sigma factor antagonist OS=Moorella thermoacetica (strain ATCC 39073 / JCM 9320) GN=Moth_1498 PE=3 SV=1	2	3	2	2,33	0,58	3	5	5	4,33	1,15	0.426451071174829
c550	c550.a1	c550.a1.a1	sp|Q2RJ00|MGSA_MOOTA Methylglyoxal synthase OS=Moorella thermoacetica (strain ATCC 39073 / JCM 9320) GN=mgsA PE=3 SV=1	4	3	3	3,33	0,58	3	4	4	3,67	0,58	0.923374213872843
c551	c551.a1	c551.a1.a1	tr|Q2RK64|Q2RK64_MOOTA Uncharacterized protein OS=Moorella thermoacetica (strain ATCC 39073 / JCM 9320) GN=Moth_0858 PE=3 SV=1	3	5	4	4,00	1,00	4	2	3	3,00	1,00	0.753156324939183
c552	c552.a1	c552.a1.a1	tr|Q2RJ43|Q2RJ43_MOOTA Xanthine/uracil/vitamin C permease OS=Moorella thermoacetica (strain ATCC 39073 / JCM 9320) GN=Moth_1232 PE=4 SV=1	4	5	4	4,33	0,58	2	3	0	1,67	1,53	0.216062039185241
c553	c553.a1	c553.a1.a1	tr|Q2RK83|Q2RK83_MOOTA UDP-N-acetylmuramoyl-tripeptide--D-alanyl-D-alanine ligase OS=Moorella thermoacetica (strain ATCC 39073 / JCM 9320) GN=murF PE=3 SV=1	4	4	3	3,67	0,58	2	5	3	3,33	1,53	0.923374213872843
c554	c554.a1	c554.a1.a1	sp|Q2RK34|DAPF_MOOTA Diaminopimelate epimerase OS=Moorella thermoacetica (strain ATCC 39073 / JCM 9320) GN=dapF PE=3 SV=1	4	3	4	3,67	0,58	3	3	3	3,00	0,00	0.847816664236231
c555	c555.a1	c555.a1.a1	tr|Q2RKV7|Q2RKV7_MOOTA Uncharacterized protein OS=Moorella thermoacetica (strain ATCC 39073 / JCM 9320) GN=Moth_0602 PE=4 SV=1	2	2	4	2,67	1,15	2	5	3	3,33	1,53	0.84546309317861
c556	c556.a1	c556.a1.a1	tr|Q2RH28|Q2RH28_MOOTA Carbon starvation protein CstA OS=Moorella thermoacetica (strain ATCC 39073 / JCM 9320) GN=Moth_1963 PE=4 SV=1	4	4	3	3,67	0,58	2	1	1	1,33	0,58	0.24356183967411
c557	c557.a1	c557.a1.a1	sp|Q2RJ26|HEM3_MOOTA Porphobilinogen deaminase OS=Moorella thermoacetica (strain ATCC 39073 / JCM 9320) GN=hemC PE=3 SV=1	3	3	0	2,00	1,73	6	4	6	5,33	1,15	0.157570765638244
c558	c558.a1	c558.a1.a1	tr|Q2RGR3|Q2RGR3_MOOTA Copper amine oxidase-like protein OS=Moorella thermoacetica (strain ATCC 39073 / JCM 9320) GN=Moth_2083 PE=4 SV=1	2	4	2	2,67	1,15	8	3	1	4,00	3,61	0.637505490700486
c559	c559.a1	c559.a1.a1	tr|Q2RJK6|Q2RJK6_MOOTA Ribonuclease J OS=Moorella thermoacetica (strain ATCC 39073 / JCM 9320) GN=rnj PE=3 SV=1	3	3	3	3,00	0,00	3	3	4	3,33	0,58	0.920739398714521
c560	c560.a1	c560.a1.a1	tr|Q2RKM9|Q2RKM9_MOOTA Uncharacterized protein OS=Moorella thermoacetica (strain ATCC 39073 / JCM 9320) GN=Moth_0690 PE=4 SV=1	4	2	1	2,33	1,53	5	7	4	5,33	1,53	0.221291865284131
c561	c561.a1	c561.a1.a1	tr|Q2RM05|Q2RM05_MOOTA Aminotransferase, class V OS=Moorella thermoacetica (strain ATCC 39073 / JCM 9320) GN=Moth_0199 PE=3 SV=1	6	5	2	4,33	2,08	4	2	3	3,00	1,00	0.659952685222744
c562	c562.a1	c562.a1.a1	sp|Q2RJG3|MIAB_MOOTA tRNA-2-methylthio-N(6)-dimethylallyladenosine synthase OS=Moorella thermoacetica (strain ATCC 39073 / JCM 9320) GN=miaB PE=3 SV=1	5	3	1	3,00	2,00	5	3	3	3,67	1,15	0.847816664236231
c563	c563.a1	c563.a1.a1	tr|Q2RI08|Q2RI08_MOOTA Dissimilatory sulfite reductase beta subunit OS=Moorella thermoacetica (strain ATCC 39073 / JCM 9320) GN=Moth_1629 PE=3 SV=1	3	3	4	3,33	0,58	3	3	3	3,00	0,00	0.920739398714521
c564	c564.a1	c564.a1.a1	tr|Q2RH22|Q2RH22_MOOTA Nitrite and sulphite reductase 4Fe-4S region OS=Moorella thermoacetica (strain ATCC 39073 / JCM 9320) GN=Moth_1969 PE=3 SV=1	5	4	2	3,67	1,53	4	2	4	3,33	1,15	0.923374213872843
c565	c565.a1	c565.a1.a1	tr|Q2RG55|Q2RG55_MOOTA Daunorubicin resistance ABC transporter ATP-binding subunit OS=Moorella thermoacetica (strain ATCC 39073 / JCM 9320) GN=Moth_2297 PE=4 SV=1	2	2	1	1,67	0,58	5	5	5	5,00	0,00	0.126077783183116
c566	c566.a1	c566.a1.a1	tr|Q2RHQ9|Q2RHQ9_MOOTA CRISPR-associated helicase, Cas3 family OS=Moorella thermoacetica (strain ATCC 39073 / JCM 9320) GN=Moth_1729 PE=4 SV=1	2	3	2	2,33	0,58	6	3	3	4,00	1,73	0.507188607290642
c567	c567.a1	c567.a1.a1	tr|Q2RGL4|Q2RGL4_MOOTA MOSC OS=Moorella thermoacetica (strain ATCC 39073 / JCM 9320) GN=Moth_2133 PE=4 SV=1	3	3	4	3,33	0,58	4	3	1	2,67	1,53	0.84546309317861
c568	c568.a1	c568.a1.a1	tr|Q2RI26|Q2RI26_MOOTA Uncharacterized protein OS=Moorella thermoacetica (strain ATCC 39073 / JCM 9320) GN=Moth_1607 PE=4 SV=1	1	2	5	2,67	2,08	2	2	3	2,33	0,58	0.908707608489661
c569	c569.a1	c569.a1.a1	tr|Q2RLK3|Q2RLK3_MOOTA RNA binding S1 OS=Moorella thermoacetica (strain ATCC 39073 / JCM 9320) GN=Moth_0352 PE=4 SV=1	1	0	1	0,67	0,58	5	5	8	6,00	1,73	0.00408994698606549
c570	c570.a1	c570.a1.a1	tr|Q2RHZ5|Q2RHZ5_MOOTA Uncharacterized protein OS=Moorella thermoacetica (strain ATCC 39073 / JCM 9320) GN=Moth_1642 PE=4 SV=1	3	4	3	3,33	0,58	1	3	3	2,33	1,15	0.713957974641083
c571	c571.a1	c571.a1.a1	tr|Q2RK73|Q2RK73_MOOTA Cell division protein FtsA OS=Moorella thermoacetica (strain ATCC 39073 / JCM 9320) GN=ftsA PE=3 SV=1	4	2	0	2,00	2,00	4	4	6	4,67	1,15	0.25207518053464
c572	c572.a1	c572.a1.a1	tr|Q2RM11|Q2RM11_MOOTA Nitrogen regulatory protein P-II OS=Moorella thermoacetica (strain ATCC 39073 / JCM 9320) GN=Moth_0193 PE=3 SV=1	2	3	2	2,33	0,58	5	3	4	4,00	1,00	0.507188607290642
c573	c573.a1	c573.a1.a1	tr|Q2RHW3|Q2RHW3_MOOTA Uncharacterized protein OS=Moorella thermoacetica (strain ATCC 39073 / JCM 9320) GN=Moth_1674 PE=4 SV=1	3	3	4	3,33	0,58	4	1	3	2,67	1,53	0.84546309317861
c574	c574.a1	c574.a1.a1	tr|Q2RKM8|Q2RKM8_MOOTA Response regulator receiver modulated diguanylate cyclase OS=Moorella thermoacetica (strain ATCC 39073 / JCM 9320) GN=Moth_0692 PE=4 SV=1	3	1	1	1,67	1,15	5	4	6	5,00	1,00	0.126077783183116
c575	c575.a1	c575.a1.a1	tr|Q2RHL4|Q2RHL4_MOOTA 4Fe-4S ferredoxin, iron-sulfur binding protein OS=Moorella thermoacetica (strain ATCC 39073 / JCM 9320) GN=Moth_1774 PE=4 SV=1	3	3	2	2,67	0,58	3	4	4	3,67	0,58	0.729848170887138
c576	c576.a1	c576.a1.a1	tr|Q2RG71|Q2RG71_MOOTA Adenine-specific DNA methylase containing a Zn-ribbon-like protein OS=Moorella thermoacetica (strain ATCC 39073 / JCM 9320) GN=Moth_2281 PE=4 SV=1	1	1	1	1,00	0,00	4	5	6	5,00	1,00	0.0410345463092114
c577	c577.a1	c577.a1.a1	tr|Q2RGY9|Q2RGY9_MOOTA Transcriptional regulator, MerR family OS=Moorella thermoacetica (strain ATCC 39073 / JCM 9320) GN=Moth_2004 PE=4 SV=1	4	4	4	4,00	0,00	3	2	2	2,33	0,58	0.507188607290642
c578	c578.a1	c578.a1.a1	tr|Q2RJE2|Q2RJE2_MOOTA 1,2-diacylglycerol 3-glucosyltransferase OS=Moorella thermoacetica (strain ATCC 39073 / JCM 9320) GN=Moth_1133 PE=4 SV=1	3	3	2	2,67	0,58	3	4	4	3,67	0,58	0.729848170887138
c579	c579.a1	c579.a1.a1	tr|Q2RL06|Q2RL06_MOOTA Glutamine-dependent NAD(+) synthetase OS=Moorella thermoacetica (strain ATCC 39073 / JCM 9320) GN=Moth_0553 PE=3 SV=1	4	5	2	3,67	1,53	4	2	3	3,00	1,00	0.847816664236231
c580	c580.a1	c580.a1.a1	sp|Q2RGX6|THIM_MOOTA Hydroxyethylthiazole kinase OS=Moorella thermoacetica (strain ATCC 39073 / JCM 9320) GN=thiM PE=3 SV=1	2	3	3	2,67	0,58	3	3	3	3,00	0,00	0.918371096395441
c581	c581.a1	c581.a1.a1	tr|Q2RJC6|Q2RJC6_MOOTA CoA enzyme activase OS=Moorella thermoacetica (strain ATCC 39073 / JCM 9320) GN=Moth_1149 PE=4 SV=1	3	4	3	3,33	0,58	5	1	3	3,00	2,00	0.920739398714521
c582	c582.a1	c582.a1.a1	tr|Q2RIK9|Q2RIK9_MOOTA CoA enzyme activase OS=Moorella thermoacetica (strain ATCC 39073 / JCM 9320) GN=Moth_1417 PE=4 SV=1	4	5	3	4,00	1,00	1	1	3	1,67	1,15	0.282520954545283
c583	c583.a1	c583.a1.a1	sp|Q2RMH0|RECR_MOOTA Recombination protein RecR OS=Moorella thermoacetica (strain ATCC 39073 / JCM 9320) GN=recR PE=3 SV=1	4	4	2	3,33	1,15	4	2	4	3,33	1,15	1
c584	c584.a1	c584.a1.a1	sp|Q2RGV7|HIS1_MOOTA ATP phosphoribosyltransferase OS=Moorella thermoacetica (strain ATCC 39073 / JCM 9320) GN=hisG PE=3 SV=1	2	5	4	3,67	1,53	1	3	3	2,33	1,15	0.615024807162862
c585	c585.a1	c585.a1.a1	tr|Q2RHW4|Q2RHW4_MOOTA Thioredoxin OS=Moorella thermoacetica (strain ATCC 39073 / JCM 9320) GN=Moth_1673 PE=3 SV=1	2	3	2	2,33	0,58	6	3	3	4,00	1,73	0.507188607290642
c586	c586.a1	c586.a1.a1	sp|O05434|ATPE_MOOTA ATP synthase epsilon chain OS=Moorella thermoacetica (strain ATCC 39073 / JCM 9320) GN=atpC PE=1 SV=1	2	2	3	2,33	0,58	4	3	3	3,33	0,58	0.713957974641083
c587	c587.a1	c587.a1.a1	tr|Q2RFW5|Q2RFW5_MOOTA Ribose-5-phosphate isomerase OS=Moorella thermoacetica (strain ATCC 39073 / JCM 9320) GN=Moth_2392 PE=4 SV=1	6	5	5	5,33	0,58	0	1	0	0,33	0,58	0.00251314107079595
c588	c588.a1	c588.a1.a1	tr|Q2RL37|Q2RL37_MOOTA Uncharacterized protein OS=Moorella thermoacetica (strain ATCC 39073 / JCM 9320) GN=Moth_0522 PE=4 SV=1	3	2	5	3,33	1,53	2	3	2	2,33	0,58	0.713957974641083
c589	c589.a1	c589.a1.a1	tr|Q2RKL1|Q2RKL1_MOOTA Peptidase M20 OS=Moorella thermoacetica (strain ATCC 39073 / JCM 9320) GN=Moth_0710 PE=4 SV=1	4	4	1	3,00	1,73	3	2	4	3,00	1,00	1
c590	c590.a1	c590.a1.a1	tr|Q2RLA7|Q2RLA7_MOOTA 4Fe-4S ferredoxin, iron-sulfur binding protein OS=Moorella thermoacetica (strain ATCC 39073 / JCM 9320) GN=Moth_0451 PE=4 SV=1	3	5	4	4,00	1,00	2	1	2	1,67	0,58	0.282520954545283
c591	c591.a1	c591.a1.a1	sp|Q2RI73|AROC_MOOTA Chorismate synthase OS=Moorella thermoacetica (strain ATCC 39073 / JCM 9320) GN=aroC PE=3 SV=1	5	3	4	4,00	1,00	3	2	1	2,00	1,00	0.395168861520723
c592	c592.a1	c592.a1.a1	tr|Q2RJ30|Q2RJ30_MOOTA Radical SAM OS=Moorella thermoacetica (strain ATCC 39073 / JCM 9320) GN=Moth_1245 PE=4 SV=1	5	6	2	4,33	2,08	2	0	3	1,67	1,53	0.216062039185241
c593	c593.a1	c593.a1.a1	tr|Q2RFU9|Q2RFU9_MOOTA Methicillin resistance protein OS=Moorella thermoacetica (strain ATCC 39073 / JCM 9320) GN=Moth_2408 PE=4 SV=1	4	2	1	2,33	1,53	5	2	5	4,00	1,73	0.507188607290642
c594	c594.a1	c594.a1.a1	tr|Q2RMB7|Q2RMB7_MOOTA Transcriptional regulator, AbrB family OS=Moorella thermoacetica (strain ATCC 39073 / JCM 9320) GN=Moth_0083 PE=4 SV=1	5	3	5	4,33	1,15	1	1	0	0,67	0,58	0.0373582074484207
c595	c595.a1	c595.a1.a1	tr|Q2RGN8|Q2RGN8_MOOTA Branched chain amino acid: 2-keto-4-methylthiobutyrate aminotransferase OS=Moorella thermoacetica (strain ATCC 39073 / JCM 9320) GN=Moth_2109 PE=3 SV=1	2	3	2	2,33	0,58	4	2	4	3,33	1,15	0.713957974641083
c596	c596.a1	c596.a1.a1	sp|Q2RJP1|PYRH_MOOTA Uridylate kinase OS=Moorella thermoacetica (strain ATCC 39073 / JCM 9320) GN=pyrH PE=3 SV=1	1	4	3	2,67	1,53	5	2	1	2,67	2,08	1
c597	c597.a1	c597.a1.a1	tr|Q2RKP4|Q2RKP4_MOOTA Uncharacterized protein OS=Moorella thermoacetica (strain ATCC 39073 / JCM 9320) GN=Moth_0670 PE=4 SV=1	3	5	3	3,67	1,15	2	2	2	2,00	0,00	0.494119099815795
c598	c598.a1	c598.a1.a1	tr|Q2RG34|Q2RG34_MOOTA Uncharacterized protein OS=Moorella thermoacetica (strain ATCC 39073 / JCM 9320) GN=Moth_2318 PE=4 SV=1	5	4	3	4,00	1,00	1	3	1	1,67	1,15	0.282520954545283
c599	c599.a1	c599.a1.a1	sp|Q2RFS7|RL17_MOOTA 50S ribosomal protein L17 OS=Moorella thermoacetica (strain ATCC 39073 / JCM 9320) GN=rplQ PE=3 SV=1	0	0	3	1,00	1,73	3	5	6	4,67	1,53	0.0572187736245703
c600	c600.a1	c600.a1.a1	tr|Q2RFR9|Q2RFR9_MOOTA Methionine aminopeptidase OS=Moorella thermoacetica (strain ATCC 39073 / JCM 9320) GN=map PE=3 SV=1	1	1	2	1,33	0,58	5	4	6	5,00	1,00	0.0755633580922122
c601	c601.a1	c601.a1.a1	tr|Q2RIR1|Q2RIR1_MOOTA Glycosyl transferase, group 1 OS=Moorella thermoacetica (strain ATCC 39073 / JCM 9320) GN=Moth_1365 PE=4 SV=1	7	7	2	5,33	2,89	0	0	0	0,00	0,00	0.000157888370905582
c602	c602.a1	c602.a1.a1	sp|Q2RMI9|PDXT_MOOTA Pyridoxal 5'-phosphate synthase subunit PdxT OS=Moorella thermoacetica (strain ATCC 39073 / JCM 9320) GN=pdxT PE=3 SV=1	4	4	4	4,00	0,00	2	2	2	2,00	0,00	0.395168861520723
c603	c603.a1	c603.a1.a1	tr|Q2RJI2|Q2RJI2_MOOTA Cobalamin (Vitamin B12) biosynthesis CbiG protein OS=Moorella thermoacetica (strain ATCC 39073 / JCM 9320) GN=Moth_1093 PE=4 SV=1	3	2	3	2,67	0,58	5	2	3	3,33	1,53	0.84546309317861
c604	c604.a1	c604.a1.a1	tr|Q2RHR7|Q2RHR7_MOOTA O-methyltransferase, family 2 OS=Moorella thermoacetica (strain ATCC 39073 / JCM 9320) GN=Moth_1720 PE=4 SV=1	5	5	3	4,33	1,15	2	1	2	1,67	0,58	0.216062039185241
c605	c605.a1	c605.a1.a1	tr|Q2RHC8|Q2RHC8_MOOTA ABC transporter related protein OS=Moorella thermoacetica (strain ATCC 39073 / JCM 9320) GN=Moth_1861 PE=4 SV=1	4	6	4	4,67	1,15	0	1	2	1,00	1,00	0.0572187736245703
c606	c606.a1	c606.a1.a1	tr|Q2RMC6|Q2RMC6_MOOTA Uncharacterized protein OS=Moorella thermoacetica (strain ATCC 39073 / JCM 9320) GN=Moth_0074 PE=4 SV=1	3	4	2	3,00	1,00	1	2	4	2,33	1,53	0.824853090251039
c607	c607.a1	c607.a1.a1	tr|Q2RID6|Q2RID6_MOOTA Uncharacterized protein OS=Moorella thermoacetica (strain ATCC 39073 / JCM 9320) GN=Moth_1494 PE=4 SV=1	2	5	1	2,67	2,08	3	1	4	2,67	1,53	1
c608	c608.a1	c608.a1.a1	tr|Q2RLE7|Q2RLE7_MOOTA GTP cyclohydrolase 1 OS=Moorella thermoacetica (strain ATCC 39073 / JCM 9320) GN=folE PE=3 SV=1	2	4	4	3,33	1,15	1	2	3	2,00	1,00	0.580441678289735
c609	c609.a1	c609.a1.a1	tr|Q2RKZ4|Q2RKZ4_MOOTA RNA-binding region RNP-1 OS=Moorella thermoacetica (strain ATCC 39073 / JCM 9320) GN=Moth_0565 PE=4 SV=1	2	2	2	2,00	0,00	4	4	3	3,67	0,58	0.494119099815795
c610	c610.a1	c610.a1.a1	tr|Q2RI47|Q2RI47_MOOTA Uncharacterized protein OS=Moorella thermoacetica (strain ATCC 39073 / JCM 9320) GN=Moth_1586 PE=4 SV=1	2	3	3	2,67	0,58	3	2	3	2,67	0,58	1
c611	c611.a1	c611.a1.a1	tr|Q2RLZ2|Q2RLZ2_MOOTA AroM OS=Moorella thermoacetica (strain ATCC 39073 / JCM 9320) GN=Moth_0212 PE=4 SV=1	2	3	5	3,33	1,53	2	2	1	1,67	0,58	0.453037818339816
c612	c612.a1	c612.a1.a1	tr|Q2RGM0|Q2RGM0_MOOTA Dihydroorotate dehydrogenase OS=Moorella thermoacetica (strain ATCC 39073 / JCM 9320) GN=pyrD PE=3 SV=1	6	4	2	4,00	2,00	1	1	2	1,33	0,58	0.184114444639637
c613	c613.a1	c613.a1.a1	tr|Q2RLI9|Q2RLI9_MOOTA Uncharacterized protein OS=Moorella thermoacetica (strain ATCC 39073 / JCM 9320) GN=Moth_0366 PE=4 SV=1	3	3	2	2,67	0,58	2	1	6	3,00	2,65	0.918371096395441
c614	c614.a1	c614.a1.a1	tr|Q2RJY9|Q2RJY9_MOOTA Phenylacetate-coenzyme A ligase OS=Moorella thermoacetica (strain ATCC 39073 / JCM 9320) GN=Moth_0933 PE=3 SV=1	0	0	0	0,00	0,00	4	7	6	5,67	1,53	8.77214800621872e-05
c615	c615.a1	c615.a1.a1	tr|Q2RIB0|Q2RIB0_MOOTA O-sialoglycoprotein endopeptidase OS=Moorella thermoacetica (strain ATCC 39073 / JCM 9320) GN=Moth_1520 PE=4 SV=1	2	3	1	2,00	1,00	3	3	4	3,33	0,58	0.580441678289735
c616	c616.a1	c616.a1.a1	tr|Q2RL98|Q2RL98_MOOTA Amidohydrolase OS=Moorella thermoacetica (strain ATCC 39073 / JCM 9320) GN=Moth_0460 PE=4 SV=1	2	2	3	2,33	0,58	3	2	4	3,00	1,00	0.824853090251039
c617	c617.a1	c617.a1.a1	tr|Q2RGN6|Q2RGN6_MOOTA Uroporphyrinogen-III decarboxylase-like protein OS=Moorella thermoacetica (strain ATCC 39073 / JCM 9320) GN=Moth_2111 PE=4 SV=1	3	4	2	3,00	1,00	2	2	1	1,67	0,58	0.5525171172549
c618	c618.a1	c618.a1.a1	tr|Q2RKT5|Q2RKT5_MOOTA RNA polymerase sigma factor SigA OS=Moorella thermoacetica (strain ATCC 39073 / JCM 9320) GN=sigA PE=3 SV=1	4	4	3	3,67	0,58	3	2	2	2,33	0,58	0.615024807162862
c619	c619.a1	c619.a1.a1	tr|Q2RGA7|Q2RGA7_MOOTA Glutamine--fructose-6-phosphate aminotransferase [isomerizing] OS=Moorella thermoacetica (strain ATCC 39073 / JCM 9320) GN=glmS PE=3 SV=1	5	5	1	3,67	2,31	1	3	2	2,00	1,00	0.494119099815795
c620	c620.a1	c620.a1.a1	tr|Q2RJR7|Q2RJR7_MOOTA 2-hydroxyglutaryl-CoA dehydratase, D-component OS=Moorella thermoacetica (strain ATCC 39073 / JCM 9320) GN=Moth_1007 PE=4 SV=1	2	5	1	2,67	2,08	3	2	2	2,33	0,58	0.908707608489661
c621	c621.a1	c621.a1.a1	tr|Q2RFU6|Q2RFU6_MOOTA Uncharacterized protein OS=Moorella thermoacetica (strain ATCC 39073 / JCM 9320) GN=Moth_2411 PE=4 SV=1	3	2	2	2,33	0,58	2	4	3	3,00	1,00	0.824853090251039
c622	c622.a1	c622.a1.a1	sp|Q2RKK1|XPT_MOOTA Xanthine phosphoribosyltransferase OS=Moorella thermoacetica (strain ATCC 39073 / JCM 9320) GN=xpt PE=3 SV=1	4	4	5	4,33	0,58	0	0	2	0,67	1,15	0.0373582074484207
c623	c623.a1	c623.a1.a1	tr|Q2RFK1|Q2RFK1_MOOTA Spore germination protein-like protein OS=Moorella thermoacetica (strain ATCC 39073 / JCM 9320) GN=Moth_2506 PE=4 SV=1	4	2	3	3,00	1,00	2	3	2	2,33	0,58	0.824853090251039
c624	c624.a1	c624.a1.a1	tr|Q2RHW9|Q2RHW9_MOOTA Uncharacterized protein OS=Moorella thermoacetica (strain ATCC 39073 / JCM 9320) GN=Moth_1668 PE=4 SV=1	3	3	2	2,67	0,58	4	2	3	3,00	1,00	0.918371096395441
c625	c625.a1	c625.a1.a1	tr|Q2RG48|Q2RG48_MOOTA Transcriptional regulator, GntR family OS=Moorella thermoacetica (strain ATCC 39073 / JCM 9320) GN=Moth_2304 PE=4 SV=1	3	3	2	2,67	0,58	3	3	2	2,67	0,58	1
c626	c626.a1	c626.a1.a1	tr|Q2RG45|Q2RG45_MOOTA Glycolate oxidase iron-sulfur subunit OS=Moorella thermoacetica (strain ATCC 39073 / JCM 9320) GN=Moth_2307 PE=4 SV=1	4	4	3	3,67	0,58	2	2	2	2,00	0,00	0.494119099815795
c627	c627.a1	c627.a1.a1	tr|Q2RHN4|Q2RHN4_MOOTA TrkA OS=Moorella thermoacetica (strain ATCC 39073 / JCM 9320) GN=Moth_1754 PE=4 SV=1	2	2	4	2,67	1,15	3	2	2	2,33	0,58	0.908707608489661
c628	c628.a1	c628.a1.a1	tr|Q2RFT4|Q2RFT4_MOOTA Radical SAM OS=Moorella thermoacetica (strain ATCC 39073 / JCM 9320) GN=Moth_2423 PE=4 SV=1	2	3	0	1,67	1,53	5	4	3	4,00	1,00	0.282520954545283
c629	c629.a1	c629.a1.a1	tr|Q2RLU9|Q2RLU9_MOOTA UvrABC system protein A OS=Moorella thermoacetica (strain ATCC 39073 / JCM 9320) GN=uvrA PE=3 SV=1	5	1	0	2,00	2,65	3	3	6	4,00	1,73	0.395168861520723
c630	c630.a1	c630.a1.a1	tr|Q2RJ85|Q2RJ85_MOOTA Uncharacterized protein OS=Moorella thermoacetica (strain ATCC 39073 / JCM 9320) GN=Moth_1190 PE=4 SV=1	3	3	4	3,33	0,58	1	0	1	0,67	0,58	0.110323088996889
c631	c631.a1	c631.a1.a1	tr|Q2RH33|Q2RH33_MOOTA (2Fe-2S)-binding protein OS=Moorella thermoacetica (strain ATCC 39073 / JCM 9320) GN=Moth_1958 PE=4 SV=1	3	4	2	3,00	1,00	3	2	2	2,33	0,58	0.824853090251039
c632	c632.a1	c632.a1.a1	tr|Q2RH68|Q2RH68_MOOTA Pyruvate ferredoxin oxidoreductase, beta subunit OS=Moorella thermoacetica (strain ATCC 39073 / JCM 9320) GN=Moth_1921 PE=4 SV=1	3	6	2	3,67	2,08	1	0	2	1,00	1,00	0.14884545873527
c633	c633.a1	c633.a1.a1	tr|Q2RJH8|Q2RJH8_MOOTA Precorrin-8X methylmutase OS=Moorella thermoacetica (strain ATCC 39073 / JCM 9320) GN=Moth_1097 PE=4 SV=1	1	3	4	2,67	1,53	4	3	1	2,67	1,53	1
c634	c634.a1	c634.a1.a1	sp|Q2RGW2|HIS6_MOOTA Imidazole glycerol phosphate synthase subunit HisF OS=Moorella thermoacetica (strain ATCC 39073 / JCM 9320) GN=hisF PE=3 SV=1	2	2	3	2,33	0,58	2	2	5	3,00	1,73	0.824853090251039
c635	c635.a1	c635.a1.a1	tr|Q2RJM3|Q2RJM3_MOOTA Phosphoesterase, RecJ-like protein OS=Moorella thermoacetica (strain ATCC 39073 / JCM 9320) GN=Moth_1052 PE=4 SV=1	3	3	2	2,67	0,58	2	2	4	2,67	1,15	1
c636	c636.a1	c636.a1.a1	tr|Q2RLE4|Q2RLE4_MOOTA Sulfonate/nitrate transport system ATP-binding protein OS=Moorella thermoacetica (strain ATCC 39073 / JCM 9320) GN=Moth_0414 PE=4 SV=1	2	2	4	2,67	1,15	1	2	3	2,00	1,00	0.813777445039929
c637	c637.a1	c637.a1.a1	sp|Q2RFP2|RS12_MOOTA 30S ribosomal protein S12 OS=Moorella thermoacetica (strain ATCC 39073 / JCM 9320) GN=rpsL PE=3 SV=1	2	1	1	1,33	0,58	5	3	4	4,00	1,00	0.184114444639637
c638	c638.a1	c638.a1.a1	tr|Q2RI77|Q2RI77_MOOTA Twitching motility protein OS=Moorella thermoacetica (strain ATCC 39073 / JCM 9320) GN=Moth_1553 PE=4 SV=1	1	3	0	1,33	1,53	3	4	3	3,33	0,58	0.302532956150881
c639	c639.a1	c639.a1.a1	sp|Q2RHE9|FPG_MOOTA Formamidopyrimidine-DNA glycosylase OS=Moorella thermoacetica (strain ATCC 39073 / JCM 9320) GN=mutM PE=3 SV=1	2	1	1	1,33	0,58	4	2	3	3,00	1,00	0.404351973489751
c640	c640.a1	c640.a1.a1	tr|Q2RLD9|Q2RLD9_MOOTA PfkB OS=Moorella thermoacetica (strain ATCC 39073 / JCM 9320) GN=Moth_0419 PE=4 SV=1	2	1	1	1,33	0,58	4	2	2	2,67	1,15	0.507188607290642
c641	c641.a1	c641.a1.a1	tr|Q2RKT3|Q2RKT3_MOOTA GTP cyclohydrolase 1 type 2 homolog OS=Moorella thermoacetica (strain ATCC 39073 / JCM 9320) GN=Moth_0626 PE=3 SV=1	1	3	4	2,67	1,53	4	1	2	2,33	1,53	0.908707608489661
c642	c642.a1	c642.a1.a1	sp|Q2RFW0|RF1_MOOTA Peptide chain release factor 1 OS=Moorella thermoacetica (strain ATCC 39073 / JCM 9320) GN=prfA PE=3 SV=1	5	2	1	2,67	2,08	2	2	4	2,67	1,15	1
c643	c643.a1	c643.a1.a1	sp|Q2RGI8|THIE_MOOTA Thiamine-phosphate synthase OS=Moorella thermoacetica (strain ATCC 39073 / JCM 9320) GN=thiE PE=3 SV=1	3	3	5	3,67	1,15	0	2	0	0,67	1,15	0.0734642674550952
c644	c644.a1	c644.a1.a1	tr|Q2RGL0|Q2RGL0_MOOTA Molybdopterin molybdochelatase OS=Moorella thermoacetica (strain ATCC 39073 / JCM 9320) GN=Moth_2137 PE=4 SV=1	1	2	1	1,33	0,58	6	2	2	3,33	2,31	0.302532956150881
c645	c645.a1	c645.a1.a1	tr|Q2RJX5|Q2RJX5_MOOTA 3-oxoacyl-[acyl-carrier-protein] reductase OS=Moorella thermoacetica (strain ATCC 39073 / JCM 9320) GN=Moth_0948 PE=4 SV=1	3	3	4	3,33	0,58	2	1	2	1,67	0,58	0.453037818339816
c646	c646.a1	c646.a1.a1	tr|Q2RMF1|Q2RMF1_MOOTA TatD-related deoxyribonuclease OS=Moorella thermoacetica (strain ATCC 39073 / JCM 9320) GN=Moth_0049 PE=4 SV=1	2	2	0	1,33	1,15	3	4	4	3,67	0,58	0.24356183967411
c647	c647.a1	c647.a1.a1	sp|Q2RJI7|CBID_MOOTA Cobalt-precorrin-5B C(1)-methyltransferase OS=Moorella thermoacetica (strain ATCC 39073 / JCM 9320) GN=cbiD PE=3 SV=1	3	3	2	2,67	0,58	2	1	2	1,67	0,58	0.659952685222744
c648	c648.a1	c648.a1.a1	tr|Q2RH94|Q2RH94_MOOTA Alkylhydroperoxidase AhpD core OS=Moorella thermoacetica (strain ATCC 39073 / JCM 9320) GN=Moth_1895 PE=4 SV=1	4	3	3	3,33	0,58	1	2	2	1,67	0,58	0.453037818339816
c649	c649.a1	c649.a1.a1	tr|Q2RJF6|Q2RJF6_MOOTA Aluminum resistance OS=Moorella thermoacetica (strain ATCC 39073 / JCM 9320) GN=Moth_1119 PE=4 SV=1	4	3	0	2,33	2,08	4	1	2	2,33	1,53	1
c650	c650.a1	c650.a1.a1	tr|Q2RLE9|Q2RLE9_MOOTA ABC transporter related protein OS=Moorella thermoacetica (strain ATCC 39073 / JCM 9320) GN=Moth_0406 PE=4 SV=1	2	2	2	2,00	0,00	1	3	3	2,33	1,15	0.900873591349189
c651	c651.a1	c651.a1.a1	tr|Q2RHX3|Q2RHX3_MOOTA Tyrosine lyase ThiH OS=Moorella thermoacetica (strain ATCC 39073 / JCM 9320) GN=Moth_1664 PE=4 SV=1	8	8	0	5,33	4,62	0	0	0	0,00	0,00	0.000157888370905582
c652	c652.a1	c652.a1.a1	sp|Q2RJK7|DAPA_MOOTA 4-hydroxy-tetrahydrodipicolinate synthase OS=Moorella thermoacetica (strain ATCC 39073 / JCM 9320) GN=dapA PE=3 SV=1	3	3	4	3,33	0,58	1	2	1	1,33	0,58	0.302532956150881
c653	c653.a1	c653.a1.a1	tr|Q2RKM1|Q2RKM1_MOOTA Monosaccharide ABC transporter substrate-binding protein, CUT2 family OS=Moorella thermoacetica (strain ATCC 39073 / JCM 9320) GN=Moth_0699 PE=4 SV=1	2	3	2	2,33	0,58	3	1	3	2,33	1,15	1
c654	c654.a1	c654.a1.a1	sp|Q2RFQ1|RS19_MOOTA 30S ribosomal protein S19 OS=Moorella thermoacetica (strain ATCC 39073 / JCM 9320) GN=rpsS PE=3 SV=1	2	2	2	2,00	0,00	3	2	4	3,00	1,00	0.68657043107493
c655	c655.a1	c655.a1.a1	tr|Q2RHK0|Q2RHK0_MOOTA ATPase involved in DNA repair-like protein OS=Moorella thermoacetica (strain ATCC 39073 / JCM 9320) GN=Moth_1788 PE=4 SV=1	1	1	0	0,67	0,58	4	5	4	4,33	0,58	0.0373582074484207
c656	c656.a1	c656.a1.a1	tr|Q2RH71|Q2RH71_MOOTA DEAD/DEAH box helicase-like protein OS=Moorella thermoacetica (strain ATCC 39073 / JCM 9320) GN=Moth_1918 PE=4 SV=1	2	2	0	1,33	1,15	3	3	4	3,33	0,58	0.302532956150881
c657	c657.a1	c657.a1.a1	sp|Q2RFR0|RS14Z_MOOTA 30S ribosomal protein S14 type Z OS=Moorella thermoacetica (strain ATCC 39073 / JCM 9320) GN=rpsZ PE=3 SV=1	0	2	2	1,33	1,15	4	3	3	3,33	0,58	0.302532956150881
c658	c658.a1	c658.a1.a1	tr|Q2RIZ8|Q2RIZ8_MOOTA Iron-only hydrogenase maturation protein HydF OS=Moorella thermoacetica (strain ATCC 39073 / JCM 9320) GN=Moth_1277 PE=4 SV=1	2	3	1	2,00	1,00	4	2	2	2,67	1,15	0.813777445039929
c659	c659.a1	c659.a1.a1	tr|Q2RGR0|Q2RGR0_MOOTA Nitrilase/cyanide hydratase and apolipoprotein N-acyltransferase OS=Moorella thermoacetica (strain ATCC 39073 / JCM 9320) GN=Moth_2086 PE=4 SV=1	5	5	2	4,00	1,73	0	0	1	0,33	0,58	0.0171308391387488
c660	c660.a1	c660.a1.a1	tr|Q2RHK1|Q2RHK1_MOOTA Uncharacterized protein OS=Moorella thermoacetica (strain ATCC 39073 / JCM 9320) GN=Moth_1787 PE=4 SV=1	6	1	5	4,00	2,65	0	1	0	0,33	0,58	0.0171308391387488
c661	c661.a1	c661.a1.a1	tr|Q2RHS6|Q2RHS6_MOOTA Endonuclease MutS2 OS=Moorella thermoacetica (strain ATCC 39073 / JCM 9320) GN=mutS2 PE=3 SV=1	1	2	3	2,00	1,00	5	2	1	2,67	2,08	0.813777445039929
c662	c662.a1	c662.a1.a1	tr|Q2RJ22|Q2RJ22_MOOTA O-antigen polymerase OS=Moorella thermoacetica (strain ATCC 39073 / JCM 9320) GN=Moth_1253 PE=4 SV=1	1	1	2	1,33	0,58	3	3	4	3,33	0,58	0.302532956150881
c663	c663.a1	c663.a1.a1	tr|Q2RJ63|Q2RJ63_MOOTA Nitroreductase OS=Moorella thermoacetica (strain ATCC 39073 / JCM 9320) GN=Moth_1212 PE=4 SV=1	1	2	5	2,67	2,08	2	1	2	1,67	0,58	0.659952685222744
c664	c664.a1	c664.a1.a1	tr|Q2RKS1|Q2RKS1_MOOTA Helicase-like protein OS=Moorella thermoacetica (strain ATCC 39073 / JCM 9320) GN=Moth_0640 PE=4 SV=1	4	1	1	2,00	1,73	3	2	3	2,67	0,58	0.813777445039929
c665	c665.a1	c665.a1.a1	tr|Q2RJY2|Q2RJY2_MOOTA Uncharacterized protein OS=Moorella thermoacetica (strain ATCC 39073 / JCM 9320) GN=Moth_0941 PE=4 SV=1	2	1	2	1,67	0,58	4	4	2	3,33	1,15	0.453037818339816
c666	c666.a1	c666.a1.a1	tr|Q2RJ35|Q2RJ35_MOOTA Uncharacterized protein OS=Moorella thermoacetica (strain ATCC 39073 / JCM 9320) GN=Moth_1240 PE=4 SV=1	7	2	5	4,67	2,52	0	0	0	0,00	0,00	0.000596984839489715
c667	c667.a1	c667.a1.a1	sp|Q2RK79|MURG_MOOTA UDP-N-acetylglucosamine--N-acetylmuramyl-(pentapeptide) pyrophosphoryl-undecaprenol N-acetylglucosamine transferase OS=Moorella thermoacetica (strain ATCC 39073 / JCM 9320) GN=murG PE=3 SV=1	4	3	2	3,00	1,00	2	1	1	1,33	0,58	0.404351973489751
c668	c668.a1	c668.a1.a1	tr|Q2RHY4|Q2RHY4_MOOTA Transcriptional regulator, BadM/Rrf2 family OS=Moorella thermoacetica (strain ATCC 39073 / JCM 9320) GN=Moth_1653 PE=4 SV=1	2	2	2	2,00	0,00	3	2	4	3,00	1,00	0.68657043107493
c669	c669.a1	c669.a1.a1	tr|Q2RJ32|Q2RJ32_MOOTA Molybdopterin oxidoreductase OS=Moorella thermoacetica (strain ATCC 39073 / JCM 9320) GN=Moth_1243 PE=3 SV=1	3	3	1	2,33	1,15	1	2	2	1,67	0,58	0.783844868175258
c670	c670.a1	c670.a1.a1	tr|Q2RHY6|Q2RHY6_MOOTA Nitrogen-fixing NifU-like protein OS=Moorella thermoacetica (strain ATCC 39073 / JCM 9320) GN=Moth_1651 PE=4 SV=1	4	4	0	2,67	2,31	1	2	3	2,00	1,00	0.813777445039929
c671	c671.a1	c671.a1.a1	tr|Q2RIT2|Q2RIT2_MOOTA Uncharacterized protein OS=Moorella thermoacetica (strain ATCC 39073 / JCM 9320) GN=Moth_1344 PE=4 SV=1	2	2	4	2,67	1,15	1	1	3	1,67	1,15	0.659952685222744
c672	c672.a1	c672.a1.a1	tr|Q2RGE0|Q2RGE0_MOOTA Transcriptional regulator, PadR family OS=Moorella thermoacetica (strain ATCC 39073 / JCM 9320) GN=Moth_2210 PE=4 SV=1	0	0	0	0,00	0,00	5	5	5	5,00	0,00	0.000306189523362625
c673	c673.a1	c673.a1.a1	tr|Q2RHA3|Q2RHA3_MOOTA NADH dehydrogenase subunit E OS=Moorella thermoacetica (strain ATCC 39073 / JCM 9320) GN=Moth_1886 PE=4 SV=1	0	1	3	1,33	1,53	2	3	2	2,33	0,58	0.630223533671714
c674	c674.a1	c674.a1.a1	tr|Q2RJV6|Q2RJV6_MOOTA UPF0109 protein Moth_0968 OS=Moorella thermoacetica (strain ATCC 39073 / JCM 9320) GN=Moth_0968 PE=3 SV=1	3	0	4	2,33	2,08	1	3	2	2,00	1,00	0.900873591349189
c675	c675.a1	c675.a1.a1	sp|Q2RKI6|CINA_MOOTA Putative competence-damage inducible protein OS=Moorella thermoacetica (strain ATCC 39073 / JCM 9320) GN=cinA PE=3 SV=1	4	2	1	2,33	1,53	2	1	3	2,00	1,00	0.900873591349189
c676	c676.a1	c676.a1.a1	tr|Q2RJI1|Q2RJI1_MOOTA Precorrin-3 methyltransferase OS=Moorella thermoacetica (strain ATCC 39073 / JCM 9320) GN=Moth_1094 PE=4 SV=1	4	2	2	2,67	1,15	0	2	3	1,67	1,53	0.659952685222744
c677	c677.a1	c677.a1.a1	sp|Q2RGV6|HISZ_MOOTA ATP phosphoribosyltransferase regulatory subunit OS=Moorella thermoacetica (strain ATCC 39073 / JCM 9320) GN=hisZ PE=3 SV=1	1	3	1	1,67	1,15	2	3	5	3,33	1,53	0.453037818339816
c678	c678.a1	c678.a1.a1	tr|Q2RKU3|Q2RKU3_MOOTA Uncharacterized protein OS=Moorella thermoacetica (strain ATCC 39073 / JCM 9320) GN=Moth_0616 PE=4 SV=1	4	3	1	2,67	1,53	2	2	2	2,00	0,00	0.813777445039929
c679	c679.a1	c679.a1.a1	tr|Q2RJE7|Q2RJE7_MOOTA Amino acid ABC transporter ATP-binding protein, PAAT family OS=Moorella thermoacetica (strain ATCC 39073 / JCM 9320) GN=Moth_1128 PE=4 SV=1	2	1	1	1,33	0,58	3	2	4	3,00	1,00	0.404351973489751
c680	c680.a1	c680.a1.a1	tr|Q2RHS7|Q2RHS7_MOOTA Penicillin-binding protein 1A OS=Moorella thermoacetica (strain ATCC 39073 / JCM 9320) GN=Moth_1710 PE=4 SV=1	0	1	4	1,67	2,08	3	2	3	2,67	0,58	0.659952685222744
c681	c681.a1	c681.a1.a1	tr|Q2RJV2|Q2RJV2_MOOTA Signal peptidase I OS=Moorella thermoacetica (strain ATCC 39073 / JCM 9320) GN=Moth_0972 PE=3 SV=1	3	1	4	2,67	1,53	1	2	1	1,33	0,58	0.507188607290642
c682	c682.a1	c682.a1.a1	sp|Q2RJM0|RS15_MOOTA 30S ribosomal protein S15 OS=Moorella thermoacetica (strain ATCC 39073 / JCM 9320) GN=rpsO PE=3 SV=1	0	2	3	1,67	1,53	2	3	2	2,33	0,58	0.783844868175258
c683	c683.a1	c683.a1.a1	tr|Q2RLV3|Q2RLV3_MOOTA UvrABC system protein B OS=Moorella thermoacetica (strain ATCC 39073 / JCM 9320) GN=uvrB PE=3 SV=1	4	5	2	3,67	1,53	1	0	1	0,67	0,58	0.0734642674550952
c684	c684.a1	c684.a1.a1	sp|Q2RJU5|NUOC_MOOTA NADH-quinone oxidoreductase subunit C OS=Moorella thermoacetica (strain ATCC 39073 / JCM 9320) GN=nuoC PE=3 SV=1	3	2	3	2,67	0,58	1	2	1	1,33	0,58	0.507188607290642
c685	c685.a1	c685.a1.a1	tr|Q2RGI5|Q2RGI5_MOOTA mRNA interferase OS=Moorella thermoacetica (strain ATCC 39073 / JCM 9320) GN=Moth_2165 PE=3 SV=1	1	2	1	1,33	0,58	3	2	4	3,00	1,00	0.404351973489751
c686	c686.a1	c686.a1.a1	tr|Q2RIM3|Q2RIM3_MOOTA Uncharacterized protein OS=Moorella thermoacetica (strain ATCC 39073 / JCM 9320) GN=Moth_1403 PE=3 SV=1	5	3	2	3,33	1,53	1	1	0	0,67	0,58	0.110323088996889
c687	c687.a1	c687.a1.a1	tr|Q2RK13|Q2RK13_MOOTA Protein serine/threonine phosphatase OS=Moorella thermoacetica (strain ATCC 39073 / JCM 9320) GN=Moth_0909 PE=4 SV=1	4	4	2	3,33	1,15	2	0	1	1,00	1,00	0.193322088756598
c688	c688.a1	c688.a1.a1	tr|Q2RGL1|Q2RGL1_MOOTA Molybdopterin binding domain OS=Moorella thermoacetica (strain ATCC 39073 / JCM 9320) GN=Moth_2136 PE=4 SV=1	2	0	1	1,00	1,00	4	3	4	3,67	0,58	0.14884545873527
c689	c689.a1	c689.a1.a1	tr|Q2RIU4|Q2RIU4_MOOTA 3-phosphoshikimate 1-carboxyvinyltransferase OS=Moorella thermoacetica (strain ATCC 39073 / JCM 9320) GN=aroA PE=3 SV=1	2	3	2	2,33	0,58	3	1	2	2,00	1,00	0.900873591349189
c690	c690.a1	c690.a1.a1	tr|Q2RHH4|Q2RHH4_MOOTA Agmatinase OS=Moorella thermoacetica (strain ATCC 39073 / JCM 9320) GN=Moth_1815 PE=3 SV=1	0	2	2	1,33	1,15	2	4	2	2,67	1,15	0.507188607290642
c691	c691.a1	c691.a1.a1	tr|Q2RMJ7|Q2RMJ7_MOOTA Chromosomal replication initiator protein DnaA OS=Moorella thermoacetica (strain ATCC 39073 / JCM 9320) GN=dnaA PE=3 SV=1	5	2	1	2,67	2,08	1	1	3	1,67	1,15	0.659952685222744
c692	c692.a1	c692.a1.a1	tr|Q2RI09|Q2RI09_MOOTA Cobyrinate a,c-diamide synthase OS=Moorella thermoacetica (strain ATCC 39073 / JCM 9320) GN=cbiA PE=3 SV=1	1	3	2	2,00	1,00	3	2	1	2,00	1,00	1
c693	c693.a1	c693.a1.a1	tr|Q2RFY7|Q2RFY7_MOOTA Secretion protein HlyD OS=Moorella thermoacetica (strain ATCC 39073 / JCM 9320) GN=Moth_2370 PE=3 SV=1	1	1	3	1,67	1,15	2	3	2	2,33	0,58	0.783844868175258
c694	c694.a1	c694.a1.a1	tr|Q2RHI8|Q2RHI8_MOOTA Transcriptional regulator, Cro/CI family OS=Moorella thermoacetica (strain ATCC 39073 / JCM 9320) GN=Moth_1800 PE=4 SV=1	1	2	2	1,67	0,58	2	3	3	2,67	0,58	0.659952685222744
c695	c695.a1	c695.a1.a1	sp|Q2RFR6|RL15_MOOTA 50S ribosomal protein L15 OS=Moorella thermoacetica (strain ATCC 39073 / JCM 9320) GN=rplO PE=3 SV=1	1	1	2	1,33	0,58	2	3	3	2,67	0,58	0.507188607290642
c696	c696.a1	c696.a1.a1	tr|Q2RG03|Q2RG03_MOOTA Transcriptional regulator, CdaR family OS=Moorella thermoacetica (strain ATCC 39073 / JCM 9320) GN=Moth_2351 PE=4 SV=1	3	2	2	2,33	0,58	2	2	3	2,33	0,58	1
c697	c697.a1	c697.a1.a1	tr|Q2RM48|Q2RM48_MOOTA 4Fe-4S ferredoxin, iron-sulfur binding protein OS=Moorella thermoacetica (strain ATCC 39073 / JCM 9320) GN=Moth_0153 PE=4 SV=1	1	0	0	0,33	0,58	3	3	3	3,00	0,00	0.0658667536171496
c698	c698.a1	c698.a1.a1	sp|Q2RKK7|HTPX_MOOTA Protease HtpX homolog OS=Moorella thermoacetica (strain ATCC 39073 / JCM 9320) GN=htpX PE=3 SV=1	1	1	2	1,33	0,58	3	3	2	2,67	0,58	0.507188607290642
c699	c699.a1	c699.a1.a1	tr|Q2RK89|Q2RK89_MOOTA Uncharacterized protein OS=Moorella thermoacetica (strain ATCC 39073 / JCM 9320) GN=Moth_0833 PE=4 SV=1	3	1	2	2,00	1,00	2	2	1	1,67	0,58	0.888694189147148
c700	c700.a1	c700.a1.a1	tr|Q2RG18|Q2RG18_MOOTA Antitoxin OS=Moorella thermoacetica (strain ATCC 39073 / JCM 9320) GN=Moth_2334 PE=3 SV=1	1	1	1	1,00	0,00	3	3	3	3,00	0,00	0.266415316071408
c701	c701.a1	c701.a1.a1	sp|Q2RGU5|PURL_MOOTA Phosphoribosylformylglycinamidine synthase subunit PurL OS=Moorella thermoacetica (strain ATCC 39073 / JCM 9320) GN=purL PE=3 SV=1	4	2	2	2,67	1,15	1	1	1	1,00	0,00	0.346619249880536
c702	c702.a1	c702.a1.a1	sp|Q2RG68|ARLY_MOOTA Argininosuccinate lyase OS=Moorella thermoacetica (strain ATCC 39073 / JCM 9320) GN=argH PE=3 SV=1	2	4	2	2,67	1,15	2	1	1	1,33	0,58	0.507188607290642
c703	c703.a1	c703.a1.a1	tr|Q2RIW3|Q2RIW3_MOOTA Uncharacterized protein OS=Moorella thermoacetica (strain ATCC 39073 / JCM 9320) GN=Moth_1313 PE=4 SV=1	4	2	0	2,00	2,00	2	2	3	2,33	0,58	0.900873591349189
c704	c704.a1	c704.a1.a1	tr|Q2RL26|Q2RL26_MOOTA FolC bifunctional protein OS=Moorella thermoacetica (strain ATCC 39073 / JCM 9320) GN=Moth_0533 PE=3 SV=1	2	1	1	1,33	0,58	3	3	4	3,33	0,58	0.302532956150881
c705	c705.a1	c705.a1.a1	sp|Q2RHB8|COAD_MOOTA Phosphopantetheine adenylyltransferase OS=Moorella thermoacetica (strain ATCC 39073 / JCM 9320) GN=coaD PE=3 SV=1	2	2	3	2,33	0,58	2	1	1	1,33	0,58	0.630223533671714
c706	c706.a1	c706.a1.a1	tr|Q2RIM9|Q2RIM9_MOOTA DNA polymerase, beta-like region OS=Moorella thermoacetica (strain ATCC 39073 / JCM 9320) GN=Moth_1397 PE=4 SV=1	1	1	1	1,00	0,00	3	4	3	3,33	0,58	0.193322088756598
c707	c707.a1	c707.a1.a1	tr|Q2RL85|Q2RL85_MOOTA Fructose-bisphosphate aldolase OS=Moorella thermoacetica (strain ATCC 39073 / JCM 9320) GN=Moth_0474 PE=4 SV=1	0	2	1	1,00	1,00	5	1	4	3,33	2,08	0.193322088756598
c708	c708.a1	c708.a1.a1	tr|Q2RMB9|Q2RMB9_MOOTA Transcription-repair-coupling factor OS=Moorella thermoacetica (strain ATCC 39073 / JCM 9320) GN=mfd PE=3 SV=1	3	3	1	2,33	1,15	2	1	3	2,00	1,00	0.900873591349189
c709	c709.a1	c709.a1.a1	tr|Q2RFK4|Q2RFK4_MOOTA Selenocysteine-specific translation elongation factor SelB OS=Moorella thermoacetica (strain ATCC 39073 / JCM 9320) GN=Moth_2503 PE=1 SV=1	1	2	2	1,67	0,58	2	2	3	2,33	0,58	0.783844868175258
c710	c710.a1	c710.a1.a1	sp|Q2RHZ4|Y1643_MOOTA UPF0297 protein Moth_1643 OS=Moorella thermoacetica (strain ATCC 39073 / JCM 9320) GN=Moth_1643 PE=3 SV=2	2	2	2	2,00	0,00	2	0	3	1,67	1,53	0.888694189147148
c711	c711.a1	c711.a1.a1	tr|Q2RL41|Q2RL41_MOOTA Glutamate racemase OS=Moorella thermoacetica (strain ATCC 39073 / JCM 9320) GN=murI PE=3 SV=1	1	1	1	1,00	0,00	3	3	4	3,33	0,58	0.193322088756598
c712	c712.a1	c712.a1.a1	tr|Q2RGH8|Q2RGH8_MOOTA Transcriptional regulator, LytR/AlgR family OS=Moorella thermoacetica (strain ATCC 39073 / JCM 9320) GN=Moth_2172 PE=4 SV=1	1	1	1	1,00	0,00	4	2	3	3,00	1,00	0.266415316071408
c713	c713.a1	c713.a1.a1	tr|Q2RMF5|Q2RMF5_MOOTA Uncharacterized protein OS=Moorella thermoacetica (strain ATCC 39073 / JCM 9320) GN=Moth_0045 PE=4 SV=1	1	2	2	1,67	0,58	1	3	2	2,00	1,00	0.888694189147148
c714	c714.a1	c714.a1.a1	tr|Q2RHI7|Q2RHI7_MOOTA Uncharacterized protein OS=Moorella thermoacetica (strain ATCC 39073 / JCM 9320) GN=Moth_1802 PE=4 SV=1	2	2	2	2,00	0,00	2	2	2	2,00	0,00	1
c715	c715.a1	c715.a1.a1	tr|Q2RMF4|Q2RMF4_MOOTA Ribosomal RNA small subunit methyltransferase I OS=Moorella thermoacetica (strain ATCC 39073 / JCM 9320) GN=rsmI PE=3 SV=1	1	1	1	1,00	0,00	2	3	3	2,67	0,58	0.346619249880536
c716	c716.a1	c716.a1.a1	tr|Q2RFL6|Q2RFL6_MOOTA PHP-like protein OS=Moorella thermoacetica (strain ATCC 39073 / JCM 9320) GN=Moth_2491 PE=4 SV=1	2	2	1	1,67	0,58	2	3	2	2,33	0,58	0.783844868175258
c717	c717.a1	c717.a1.a1	tr|Q2RHK5|Q2RHK5_MOOTA Uncharacterized protein OS=Moorella thermoacetica (strain ATCC 39073 / JCM 9320) GN=Moth_1783 PE=4 SV=1	3	3	3	3,00	0,00	0	1	0	0,33	0,58	0.0658667536171496
c718	c718.a1	c718.a1.a1	tr|Q2RL94|Q2RL94_MOOTA Glycerol 2-dehydrogenase (NAD+) OS=Moorella thermoacetica (strain ATCC 39073 / JCM 9320) GN=Moth_0464 PE=4 SV=1	4	1	2	2,33	1,53	2	2	1	1,67	0,58	0.783844868175258
c719	c719.a1	c719.a1.a1	tr|Q2RG00|Q2RG00_MOOTA Macrolide export ATP-binding/permease protein MacB OS=Moorella thermoacetica (strain ATCC 39073 / JCM 9320) GN=macB PE=3 SV=1	2	2	0	1,33	1,15	2	2	4	2,67	1,15	0.507188607290642
c720	c720.a1	c720.a1.a1	tr|Q2RLE5|Q2RLE5_MOOTA 2-oxoisovalerate dehydrogenase, E1 component beta subunit OS=Moorella thermoacetica (strain ATCC 39073 / JCM 9320) GN=Moth_0412 PE=4 SV=1	2	2	1	1,67	0,58	2	3	2	2,33	0,58	0.783844868175258
c721	c721.a1	c721.a1.a1	tr|Q2RKB4|Q2RKB4_MOOTA Uncharacterized protein OS=Moorella thermoacetica (strain ATCC 39073 / JCM 9320) GN=Moth_0807 PE=4 SV=1	5	1	4	3,33	2,08	1	0	0	0,33	0,58	0.0429603171819865
c722	c722.a1	c722.a1.a1	tr|Q2RHQ6|Q2RHQ6_MOOTA Uncharacterized protein OS=Moorella thermoacetica (strain ATCC 39073 / JCM 9320) GN=Moth_1732 PE=4 SV=1	1	2	4	2,33	1,53	1	0	2	1,00	1,00	0.457684631084883
c723	c723.a1	c723.a1.a1	sp|Q2RJK1|RIMO_MOOTA Ribosomal protein S12 methylthiotransferase RimO OS=Moorella thermoacetica (strain ATCC 39073 / JCM 9320) GN=rimO PE=3 SV=1	3	2	0	1,67	1,53	2	3	3	2,67	0,58	0.659952685222744
c724	c724.a1	c724.a1.a1	tr|Q2RK27|Q2RK27_MOOTA Predicted D-glycerate permease OS=Moorella thermoacetica (strain ATCC 39073 / JCM 9320) GN=Moth_0895 PE=4 SV=1	1	2	3	2,00	1,00	1	1	1	1,00	0,00	0.578710316701326
c725	c725.a1	c725.a1.a1	tr|Q2RIN3|Q2RIN3_MOOTA Uncharacterized protein OS=Moorella thermoacetica (strain ATCC 39073 / JCM 9320) GN=Moth_1393 PE=4 SV=1	2	2	2	2,00	0,00	2	1	2	1,67	0,58	0.888694189147148
c726	c726.a1	c726.a1.a1	tr|Q2RGZ2|Q2RGZ2_MOOTA Uncharacterized protein OS=Moorella thermoacetica (strain ATCC 39073 / JCM 9320) GN=Moth_2001 PE=4 SV=1	0	1	3	1,33	1,53	2	2	3	2,33	0,58	0.630223533671714
c727	c727.a1	c727.a1.a1	tr|Q2RJJ7|Q2RJJ7_MOOTA RNA 2',3'-cyclic phosphodiesterase OS=Moorella thermoacetica (strain ATCC 39073 / JCM 9320) GN=Moth_1078 PE=3 SV=1	1	2	5	2,67	2,08	1	0	0	0,33	0,58	0.0964600167611108
c728	c728.a1	c728.a1.a1	tr|Q2RIH5|Q2RIH5_MOOTA FAD-dependent pyridine nucleotide-disulfide oxidoreductase OS=Moorella thermoacetica (strain ATCC 39073 / JCM 9320) GN=Moth_1454 PE=4 SV=1	0	0	1	0,33	0,58	2	4	5	3,67	1,53	0.027525117746374
c729	c729.a1	c729.a1.a1	sp|Q2RK25|DEF_MOOTA Peptide deformylase OS=Moorella thermoacetica (strain ATCC 39073 / JCM 9320) GN=def PE=3 SV=1	1	2	2	1,67	0,58	2	2	2	2,00	0,00	0.888694189147148
c730	c730.a1	c730.a1.a1	tr|Q2RM50|Q2RM50_MOOTA Transcription elongation factor GreA OS=Moorella thermoacetica (strain ATCC 39073 / JCM 9320) GN=greA PE=3 SV=1	1	1	1	1,00	0,00	2	4	3	3,00	1,00	0.266415316071408
c731	c731.a1	c731.a1.a1	tr|Q2RFP1|Q2RFP1_MOOTA LSU ribosomal protein L7AE OS=Moorella thermoacetica (strain ATCC 39073 / JCM 9320) GN=Moth_2466 PE=4 SV=1	2	4	1	2,33	1,53	1	1	2	1,33	0,58	0.630223533671714
c732	c732.a1	c732.a1.a1	tr|Q2RJJ1|Q2RJJ1_MOOTA Stage V sporulation protein S OS=Moorella thermoacetica (strain ATCC 39073 / JCM 9320) GN=Moth_1084 PE=4 SV=1	3	3	0	2,00	1,73	2	0	2	1,33	1,15	0.759525734051169
c733	c733.a1	c733.a1.a1	tr|Q2RJR8|Q2RJR8_MOOTA 2-hydroxyglutaryl-CoA dehydratase, D-component OS=Moorella thermoacetica (strain ATCC 39073 / JCM 9320) GN=Moth_1006 PE=4 SV=1	1	1	0	0,67	0,58	4	2	4	3,33	1,15	0.110323088996889
c734	c734.a1	c734.a1.a1	tr|Q2RK42|Q2RK42_MOOTA Dihydroorotase OS=Moorella thermoacetica (strain ATCC 39073 / JCM 9320) GN=pyrC PE=3 SV=1	1	2	2	1,67	0,58	2	2	3	2,33	0,58	0.783844868175258
c735	c735.a1	c735.a1.a1	tr|Q2RKR0|Q2RKR0_MOOTA Glycoside hydrolase 15-related protein OS=Moorella thermoacetica (strain ATCC 39073 / JCM 9320) GN=Moth_0651 PE=4 SV=1	2	3	1	2,00	1,00	1	3	2	2,00	1,00	1
c736	c736.a1	c736.a1.a1	tr|Q2RJK4|Q2RJK4_MOOTA ATP-dependent Clp protease proteolytic subunit ClpP OS=Moorella thermoacetica (strain ATCC 39073 / JCM 9320) GN=Moth_1071 PE=4 SV=1	3	1	4	2,67	1,53	0	1	0	0,33	0,58	0.0964600167611108
c737	c737.a1	c737.a1.a1	sp|Q2RK16|RLMN_MOOTA Probable dual-specificity RNA methyltransferase RlmN OS=Moorella thermoacetica (strain ATCC 39073 / JCM 9320) GN=rlmN PE=3 SV=1	1	1	1	1,00	0,00	3	3	3	3,00	0,00	0.266415316071408
c738	c738.a1	c738.a1.a1	sp|Q2RJD1|SURE_MOOTA 5'-nucleotidase SurE OS=Moorella thermoacetica (strain ATCC 39073 / JCM 9320) GN=surE PE=3 SV=1	2	1	1	1,33	0,58	1	1	2	1,33	0,58	1
c739	c739.a1	c739.a1.a1	sp|Q2RKU0|RNH_MOOTA Ribonuclease H OS=Moorella thermoacetica (strain ATCC 39073 / JCM 9320) GN=rnhA PE=3 SV=1	2	2	1	1,67	0,58	2	2	1	1,67	0,58	1
c740	c740.a1	c740.a1.a1	tr|Q2RL79|Q2RL79_MOOTA Uncharacterized protein OS=Moorella thermoacetica (strain ATCC 39073 / JCM 9320) GN=Moth_0480 PE=4 SV=1	2	1	1	1,33	0,58	3	2	2	2,33	0,58	0.630223533671714
c741	c741.a1	c741.a1.a1	sp|Q2RL24|Y535_MOOTA Maf-like protein Moth_0535 OS=Moorella thermoacetica (strain ATCC 39073 / JCM 9320) GN=Moth_0535 PE=3 SV=1	2	2	1	1,67	0,58	1	2	2	1,67	0,58	1
c742	c742.a1	c742.a1.a1	tr|Q2RJQ9|Q2RJQ9_MOOTA Catalase OS=Moorella thermoacetica (strain ATCC 39073 / JCM 9320) GN=Moth_1016 PE=4 SV=1	2	2	3	2,33	0,58	0	2	0	0,67	1,15	0.282520954545283
c743	c743.a1	c743.a1.a1	tr|Q2RL18|Q2RL18_MOOTA Probable septum site-determining protein MinC OS=Moorella thermoacetica (strain ATCC 39073 / JCM 9320) GN=Moth_0541 PE=3 SV=1	4	4	1	3,00	1,73	0	0	0	0,00	0,00	0.0104871988518153
c744	c744.a1	c744.a1.a1	sp|Q2RL40|RNPH_MOOTA Ribonuclease PH OS=Moorella thermoacetica (strain ATCC 39073 / JCM 9320) GN=rph PE=3 SV=1	2	3	3	2,67	0,58	0	0	2	0,67	1,15	0.200372403599815
c745	c745.a1	c745.a1.a1	tr|Q2RGN9|Q2RGN9_MOOTA Aminodeoxychorismate synthase, subunit I OS=Moorella thermoacetica (strain ATCC 39073 / JCM 9320) GN=Moth_2108 PE=4 SV=1	2	2	0	1,33	1,15	2	3	3	2,67	0,58	0.507188607290642
c746	c746.a1	c746.a1.a1	tr|Q2RJ95|Q2RJ95_MOOTA Transcriptional regulator, IclR family OS=Moorella thermoacetica (strain ATCC 39073 / JCM 9320) GN=Moth_1180 PE=4 SV=1	3	3	2	2,67	0,58	1	0	1	0,67	0,58	0.200372403599815
c747	c747.a1	c747.a1.a1	tr|Q2RG77|Q2RG77_MOOTA Thymidine phosphorylase OS=Moorella thermoacetica (strain ATCC 39073 / JCM 9320) GN=Moth_2275 PE=3 SV=1	1	2	1	1,33	0,58	3	0	1	1,33	1,53	1
c748	c748.a1	c748.a1.a1	sp|Q2RFQ8|RL24_MOOTA 50S ribosomal protein L24 OS=Moorella thermoacetica (strain ATCC 39073 / JCM 9320) GN=rplX PE=3 SV=1	1	1	1	1,00	0,00	3	2	4	3,00	1,00	0.266415316071408
c749	c749.a1	c749.a1.a1	tr|Q2RJM1|Q2RJM1_MOOTA Riboflavin biosynthesis protein OS=Moorella thermoacetica (strain ATCC 39073 / JCM 9320) GN=Moth_1054 PE=3 SV=1	3	2	2	2,33	0,58	1	1	1	1,00	0,00	0.457684631084883
c750	c750.a1	c750.a1.a1	tr|Q2RI31|Q2RI31_MOOTA Putative sulfite reductase-associated electron transfer protein DsrM OS=Moorella thermoacetica (strain ATCC 39073 / JCM 9320) GN=Moth_1602 PE=4 SV=1	2	3	3	2,67	0,58	0	1	0	0,33	0,58	0.0964600167611108
c751	c751.a1	c751.a1.a1	tr|Q2RL48|Q2RL48_MOOTA Uncharacterized protein OS=Moorella thermoacetica (strain ATCC 39073 / JCM 9320) GN=Moth_0511 PE=4 SV=1	3	2	3	2,67	0,58	0	2	0	0,67	1,15	0.200372403599815
c752	c752.a1	c752.a1.a1	tr|Q2RFJ2|Q2RFJ2_MOOTA Chromosome segregation DNA-binding protein OS=Moorella thermoacetica (strain ATCC 39073 / JCM 9320) GN=Moth_2515 PE=3 SV=1	1	1	0	0,67	0,58	2	3	5	3,33	1,53	0.110323088996889
c753	c753.a1	c753.a1.a1	tr|Q2RGX9|Q2RGX9_MOOTA DNA helicase OS=Moorella thermoacetica (strain ATCC 39073 / JCM 9320) GN=Moth_2014 PE=3 SV=1	0	0	0	0,00	0,00	3	4	5	4,00	1,00	0.00200904531805967
c754	c754.a1	c754.a1.a1	tr|Q2RJV0|Q2RJV0_MOOTA Histidine kinase OS=Moorella thermoacetica (strain ATCC 39073 / JCM 9320) GN=Moth_0974 PE=4 SV=1	2	2	1	1,67	0,58	2	2	2	2,00	0,00	0.888694189147148
c755	c755.a1	c755.a1.a1	tr|Q2RLT1|Q2RLT1_MOOTA Ribonuclease R OS=Moorella thermoacetica (strain ATCC 39073 / JCM 9320) GN=rnr PE=3 SV=1	0	0	0	0,00	0,00	5	2	5	4,00	1,73	0.00200904531805967
c756	c756.a1	c756.a1.a1	tr|Q2RKP9|Q2RKP9_MOOTA Uncharacterized protein OS=Moorella thermoacetica (strain ATCC 39073 / JCM 9320) GN=Moth_0664 PE=4 SV=1	3	2	0	1,67	1,53	3	2	2	2,33	0,58	0.783844868175258
c757	c757.a1	c757.a1.a1	tr|Q2RHB9|Q2RHB9_MOOTA Tryptophan RNA-binding attenuator protein OS=Moorella thermoacetica (strain ATCC 39073 / JCM 9320) GN=Moth_1870 PE=4 SV=1	2	2	1	1,67	0,58	1	2	2	1,67	0,58	1
c758	c758.a1	c758.a1.a1	tr|Q2RJE0|Q2RJE0_MOOTA Uncharacterized protein OS=Moorella thermoacetica (strain ATCC 39073 / JCM 9320) GN=Moth_1135 PE=4 SV=1	2	3	1	2,00	1,00	2	1	2	1,67	0,58	0.888694189147148
c759	c759.a1	c759.a1.a1	tr|Q2RJG4|Q2RJG4_MOOTA Uncharacterized protein OS=Moorella thermoacetica (strain ATCC 39073 / JCM 9320) GN=Moth_1111 PE=4 SV=1	2	3	1	2,00	1,00	2	1	1	1,33	0,58	0.759525734051169
c760	c760.a1	c760.a1.a1	tr|Q2RGE6|Q2RGE6_MOOTA Acyl-ACP thioesterase OS=Moorella thermoacetica (strain ATCC 39073 / JCM 9320) GN=Moth_2204 PE=4 SV=1	1	2	1	1,33	0,58	3	1	2	2,00	1,00	0.759525734051169
c761	c761.a1	c761.a1.a1	sp|Q2RG62|ARGC_MOOTA N-acetyl-gamma-glutamyl-phosphate reductase OS=Moorella thermoacetica (strain ATCC 39073 / JCM 9320) GN=argC PE=3 SV=1	0	1	1	0,67	0,58	4	2	3	3,00	1,00	0.150094656185644
c762	c762.a1	c762.a1.a1	tr|Q2RI56|Q2RI56_MOOTA HEPN OS=Moorella thermoacetica (strain ATCC 39073 / JCM 9320) GN=Moth_1576 PE=4 SV=1	1	1	1	1,00	0,00	2	3	3	2,67	0,58	0.346619249880536
c763	c763.a1	c763.a1.a1	tr|Q2RFN4|Q2RFN4_MOOTA Transcription termination/antitermination protein NusG OS=Moorella thermoacetica (strain ATCC 39073 / JCM 9320) GN=nusG PE=3 SV=1	2	3	3	2,67	0,58	0	1	1	0,67	0,58	0.200372403599815
c764	c764.a1	c764.a1.a1	tr|Q2RGU6|Q2RGU6_MOOTA Amidophosphoribosyltransferase OS=Moorella thermoacetica (strain ATCC 39073 / JCM 9320) GN=purF PE=3 SV=1	2	1	1	1,33	0,58	3	2	2	2,33	0,58	0.630223533671714
c765	c765.a1	c765.a1.a1	tr|Q2RJD7|Q2RJD7_MOOTA Histidine kinase OS=Moorella thermoacetica (strain ATCC 39073 / JCM 9320) GN=Moth_1138 PE=4 SV=1	2	2	2	2,00	0,00	1	2	2	1,67	0,58	0.888694189147148
c766	c766.a1	c766.a1.a1	tr|Q2RJW4|Q2RJW4_MOOTA ABC transporter related protein OS=Moorella thermoacetica (strain ATCC 39073 / JCM 9320) GN=Moth_0960 PE=4 SV=1	1	3	1	1,67	1,15	1	2	2	1,67	0,58	1
c767	c767.a1	c767.a1.a1	sp|Q2RLU6|Y258_MOOTA Nucleotide-binding protein Moth_0258 OS=Moorella thermoacetica (strain ATCC 39073 / JCM 9320) GN=Moth_0258 PE=3 SV=1	3	2	1	2,00	1,00	2	1	2	1,67	0,58	0.888694189147148
c768	c768.a1	c768.a1.a1	tr|Q2RHR8|Q2RHR8_MOOTA NADH dehydrogenase subunit E OS=Moorella thermoacetica (strain ATCC 39073 / JCM 9320) GN=Moth_1719 PE=4 SV=1	5	2	2	3,00	1,73	2	0	0	0,67	1,15	0.150094656185644
c769	c769.a1	c769.a1.a1	tr|Q2RFL1|Q2RFL1_MOOTA Uncharacterized protein OS=Moorella thermoacetica (strain ATCC 39073 / JCM 9320) GN=Moth_2496 PE=4 SV=1	2	2	2	2,00	0,00	2	0	2	1,33	1,15	0.759525734051169
c770	c770.a1	c770.a1.a1	tr|Q2RFI6|Q2RFI6_MOOTA Protein translocase subunit yidC OS=Moorella thermoacetica (strain ATCC 39073 / JCM 9320) GN=Moth_2521 PE=3 SV=1	2	2	2	2,00	0,00	2	0	1	1,00	1,00	0.578710316701326
c771	c771.a1	c771.a1.a1	tr|Q2RIS8|Q2RIS8_MOOTA TrkA OS=Moorella thermoacetica (strain ATCC 39073 / JCM 9320) GN=Moth_1348 PE=4 SV=1	3	1	2	2,00	1,00	2	0	2	1,33	1,15	0.759525734051169
c772	c772.a1	c772.a1.a1	tr|Q2RI28|Q2RI28_MOOTA Putative sulfite reductase-associated electron transfer protein DsrJ OS=Moorella thermoacetica (strain ATCC 39073 / JCM 9320) GN=Moth_1605 PE=4 SV=1	1	2	2	1,67	0,58	1	1	0	0,67	0,58	0.507188607290642
c773	c773.a1	c773.a1.a1	sp|Q2RFQ5|RL29_MOOTA 50S ribosomal protein L29 OS=Moorella thermoacetica (strain ATCC 39073 / JCM 9320) GN=rpmC PE=3 SV=1	1	1	3	1,67	1,15	2	1	1	1,33	0,58	0.878683734977989
c774	c774.a1	c774.a1.a1	tr|Q2RI43|Q2RI43_MOOTA Major facilitator superfamily MFS_1 OS=Moorella thermoacetica (strain ATCC 39073 / JCM 9320) GN=Moth_1590 PE=4 SV=1	2	3	3	2,67	0,58	0	0	0	0,00	0,00	0.0166679016639061
c775	c775.a1	c775.a1.a1	tr|Q2RM03|Q2RM03_MOOTA Propeptide, PepSY amd peptidase M4 OS=Moorella thermoacetica (strain ATCC 39073 / JCM 9320) GN=Moth_0201 PE=4 SV=1	6	0	4	3,33	3,06	0	0	0	0,00	0,00	0.00570129830695685
c776	c776.a1	c776.a1.a1	tr|Q2RLG1|Q2RLG1_MOOTA Uncharacterized protein OS=Moorella thermoacetica (strain ATCC 39073 / JCM 9320) GN=Moth_0394 PE=4 SV=1	0	0	1	0,33	0,58	3	3	3	3,00	0,00	0.0658667536171496
c777	c777.a1	c777.a1.a1	sp|Q2RJU3|NUOH_MOOTA NADH-quinone oxidoreductase subunit H OS=Moorella thermoacetica (strain ATCC 39073 / JCM 9320) GN=nuoH PE=3 SV=1	1	2	2	1,67	0,58	2	1	1	1,33	0,58	0.878683734977989
c778	c778.a1	c778.a1.a1	sp|Q2RGU7|PUR5_MOOTA Phosphoribosylformylglycinamidine cyclo-ligase OS=Moorella thermoacetica (strain ATCC 39073 / JCM 9320) GN=purM PE=3 SV=1	2	4	2	2,67	1,15	0	0	0	0,00	0,00	0.0166679016639061
c779	c779.a1	c779.a1.a1	sp|Q2RFP6|RS10_MOOTA 30S ribosomal protein S10 OS=Moorella thermoacetica (strain ATCC 39073 / JCM 9320) GN=rpsJ PE=3 SV=1	1	1	3	1,67	1,15	0	2	2	1,33	1,15	0.878683734977989
c780	c780.a1	c780.a1.a1	tr|Q2RH66|Q2RH66_MOOTA 2-oxoacid:acceptor oxidoreductase, delta subunit, pyruvate/2-ketoisovalerate OS=Moorella thermoacetica (strain ATCC 39073 / JCM 9320) GN=Moth_1923 PE=4 SV=1	3	4	1	2,67	1,53	0	1	1	0,67	0,58	0.200372403599815
c781	c781.a1	c781.a1.a1	sp|Q2RFP9|RL23_MOOTA 50S ribosomal protein L23 OS=Moorella thermoacetica (strain ATCC 39073 / JCM 9320) GN=rplW PE=3 SV=1	1	0	3	1,33	1,53	1	1	4	2,00	1,73	0.759525734051169
c782	c782.a1	c782.a1.a1	tr|Q2RI36|Q2RI36_MOOTA PBS lyase HEAT-like repeat OS=Moorella thermoacetica (strain ATCC 39073 / JCM 9320) GN=Moth_1597 PE=4 SV=1	1	1	2	1,33	0,58	2	2	2	2,00	0,00	0.759525734051169
c783	c783.a1	c783.a1.a1	tr|Q2RI55|Q2RI55_MOOTA DNA polymerase, beta-like region OS=Moorella thermoacetica (strain ATCC 39073 / JCM 9320) GN=Moth_1577 PE=4 SV=1	2	2	1	1,67	0,58	2	1	2	1,67	0,58	1
c784	c784.a1	c784.a1.a1	tr|Q2RJ15|Q2RJ15_MOOTA Acetyl-CoA acetyltransferase OS=Moorella thermoacetica (strain ATCC 39073 / JCM 9320) GN=Moth_1260 PE=3 SV=1	1	1	1	1,00	0,00	1	2	3	2,00	1,00	0.578710316701326
c785	c785.a1	c785.a1.a1	sp|Q2RL78|ADDB_MOOTA ATP-dependent helicase/deoxyribonuclease subunit B OS=Moorella thermoacetica (strain ATCC 39073 / JCM 9320) GN=addB PE=3 SV=1	2	3	2	2,33	0,58	1	0	0	0,33	0,58	0.136042314271556
c786	c786.a1	c786.a1.a1	tr|Q2RII5|Q2RII5_MOOTA UbiE/COQ5 methyltransferase OS=Moorella thermoacetica (strain ATCC 39073 / JCM 9320) GN=Moth_1443 PE=4 SV=1	5	5	0	3,33	2,89	0	1	0	0,33	0,58	0.0429603171819865
c787	c787.a1	c787.a1.a1	tr|Q2RGG4|Q2RGG4_MOOTA NADH dehydrogenase (Ubiquinone), 30 kDa subunit OS=Moorella thermoacetica (strain ATCC 39073 / JCM 9320) GN=Moth_2186 PE=4 SV=1	2	2	0	1,33	1,15	1	2	3	2,00	1,00	0.759525734051169
c788	c788.a1	c788.a1.a1	tr|Q2RKN4|Q2RKN4_MOOTA PilT protein-like protein OS=Moorella thermoacetica (strain ATCC 39073 / JCM 9320) GN=Moth_0685 PE=4 SV=1	1	2	1	1,33	0,58	3	1	2	2,00	1,00	0.759525734051169
c789	c789.a1	c789.a1.a1	tr|Q2RKP2|Q2RKP2_MOOTA Protein translocase subunit secB OS=Moorella thermoacetica (strain ATCC 39073 / JCM 9320) GN=Moth_0672 PE=4 SV=1	0	1	2	1,00	1,00	1	3	3	2,33	1,15	0.457684631084883
c790	c790.a1	c790.a1.a1	tr|Q2RMB4|Q2RMB4_MOOTA RNA-binding S4 OS=Moorella thermoacetica (strain ATCC 39073 / JCM 9320) GN=Moth_0086 PE=4 SV=1	2	1	1	1,33	0,58	2	1	2	1,67	0,58	0.878683734977989
c791	c791.a1	c791.a1.a1	tr|Q2RHU4|Q2RHU4_MOOTA Protein translocase subunit yajC OS=Moorella thermoacetica (strain ATCC 39073 / JCM 9320) GN=Moth_1693 PE=4 SV=1	0	1	1	0,67	0,58	1	5	1	2,33	2,31	0.282520954545283
c792	c792.a1	c792.a1.a1	tr|Q2RK32|Q2RK32_MOOTA Uncharacterized protein OS=Moorella thermoacetica (strain ATCC 39073 / JCM 9320) GN=Moth_0890 PE=4 SV=1	1	1	2	1,33	0,58	1	1	1	1,00	0,00	0.863102350595808
c793	c793.a1	c793.a1.a1	sp|Q2RHY7|MNMA_MOOTA tRNA-specific 2-thiouridylase MnmA OS=Moorella thermoacetica (strain ATCC 39073 / JCM 9320) GN=mnmA PE=3 SV=1	1	1	1	1,00	0,00	3	1	2	2,00	1,00	0.578710316701326
c794	c794.a1	c794.a1.a1	tr|Q2RL61|Q2RL61_MOOTA CRISPR-associated helicase, Cas3 family OS=Moorella thermoacetica (strain ATCC 39073 / JCM 9320) GN=Moth_0498 PE=4 SV=1	1	1	1	1,00	0,00	1	3	2	2,00	1,00	0.578710316701326
c795	c795.a1	c795.a1.a1	sp|Q2RKZ7|PROB_MOOTA Glutamate 5-kinase OS=Moorella thermoacetica (strain ATCC 39073 / JCM 9320) GN=proB PE=3 SV=1	2	2	2	2,00	0,00	0	1	2	1,00	1,00	0.578710316701326
c796	c796.a1	c796.a1.a1	tr|Q2RK90|Q2RK90_MOOTA Glucokinase OS=Moorella thermoacetica (strain ATCC 39073 / JCM 9320) GN=Moth_0832 PE=4 SV=1	2	2	2	2,00	0,00	0	0	2	0,67	1,15	0.385267331595799
c797	c797.a1	c797.a1.a1	tr|Q2RLZ0|Q2RLZ0_MOOTA Uncharacterized protein OS=Moorella thermoacetica (strain ATCC 39073 / JCM 9320) GN=Moth_0214 PE=4 SV=1	0	1	4	1,67	2,08	1	1	0	0,67	0,58	0.507188607290642
c798	c798.a1	c798.a1.a1	tr|Q2RLH5|Q2RLH5_MOOTA CoA-binding protein OS=Moorella thermoacetica (strain ATCC 39073 / JCM 9320) GN=Moth_0380 PE=4 SV=1	2	2	1	1,67	0,58	3	1	0	1,33	1,53	0.878683734977989
c799	c799.a1	c799.a1.a1	tr|Q2RJ19|Q2RJ19_MOOTA Beta-lactamase-like protein OS=Moorella thermoacetica (strain ATCC 39073 / JCM 9320) GN=Moth_1256 PE=4 SV=1	2	2	1	1,67	0,58	1	1	1	1,00	0,00	0.717625480105859
c800	c800.a1	c800.a1.a1	tr|Q2RMD1|Q2RMD1_MOOTA ABC transporter related protein OS=Moorella thermoacetica (strain ATCC 39073 / JCM 9320) GN=Moth_0069 PE=3 SV=1	2	2	2	2,00	0,00	1	1	1	1,00	0,00	0.578710316701326
c801	c801.a1	c801.a1.a1	tr|Q2RJV1|Q2RJV1_MOOTA Ribosome biogenesis GTPase A OS=Moorella thermoacetica (strain ATCC 39073 / JCM 9320) GN=Moth_0973 PE=3 SV=1	1	1	2	1,33	0,58	2	2	2	2,00	0,00	0.759525734051169
c802	c802.a1	c802.a1.a1	tr|Q2RGP9|Q2RGP9_MOOTA ABC transporter related protein OS=Moorella thermoacetica (strain ATCC 39073 / JCM 9320) GN=Moth_2098 PE=4 SV=1	0	0	2	0,67	1,15	2	2	2	2,00	0,00	0.385267331595799
c803	c803.a1	c803.a1.a1	sp|Q2RHN7|SYFA_MOOTA Phenylalanine--tRNA ligase alpha subunit OS=Moorella thermoacetica (strain ATCC 39073 / JCM 9320) GN=pheS PE=3 SV=1	1	1	2	1,33	0,58	2	1	1	1,33	0,58	1
c804	c804.a1	c804.a1.a1	tr|Q2RH27|Q2RH27_MOOTA Transcriptional regulator, LytR/AlgR family OS=Moorella thermoacetica (strain ATCC 39073 / JCM 9320) GN=Moth_1964 PE=4 SV=1	1	1	1	1,00	0,00	2	2	2	2,00	0,00	0.578710316701326
c805	c805.a1	c805.a1.a1	tr|Q2RKL7|Q2RKL7_MOOTA Class II aldolase/adducin-like protein OS=Moorella thermoacetica (strain ATCC 39073 / JCM 9320) GN=Moth_0704 PE=4 SV=1	1	1	2	1,33	0,58	1	2	1	1,33	0,58	1
c806	c806.a1	c806.a1.a1	tr|Q2RKY0|Q2RKY0_MOOTA NCAIR mutase (PurE)-related protein OS=Moorella thermoacetica (strain ATCC 39073 / JCM 9320) GN=Moth_0579 PE=4 SV=1	3	3	2	2,67	0,58	0	0	0	0,00	0,00	0.0166679016639061
c807	c807.a1	c807.a1.a1	tr|Q2RKK9|Q2RKK9_MOOTA Uncharacterized protein OS=Moorella thermoacetica (strain ATCC 39073 / JCM 9320) GN=Moth_0712 PE=4 SV=1	3	1	1	1,67	1,15	1	2	0	1,00	1,00	0.717625480105859
c808	c808.a1	c808.a1.a1	tr|Q2RK10|Q2RK10_MOOTA Serine/threonine protein kinase OS=Moorella thermoacetica (strain ATCC 39073 / JCM 9320) GN=Moth_0912 PE=4 SV=1	2	2	2	2,00	0,00	2	0	0	0,67	1,15	0.385267331595799
c809	c809.a1	c809.a1.a1	tr|Q2RJU2|Q2RJU2_MOOTA NADH dehydrogenase subunit I OS=Moorella thermoacetica (strain ATCC 39073 / JCM 9320) GN=Moth_0982 PE=4 SV=1	3	4	1	2,67	1,53	0	0	0	0,00	0,00	0.0166679016639061
c810	c810.a1	c810.a1.a1	tr|Q2RHT0|Q2RHT0_MOOTA Uncharacterized protein OS=Moorella thermoacetica (strain ATCC 39073 / JCM 9320) GN=Moth_1707 PE=4 SV=1	2	2	3	2,33	0,58	0	0	0	0,00	0,00	0.027525117746374
c811	c811.a1	c811.a1.a1	tr|Q2RJ10|Q2RJ10_MOOTA D-aminopeptidase DppA, Metallo peptidase, MEROPS family M55 OS=Moorella thermoacetica (strain ATCC 39073 / JCM 9320) GN=Moth_1265 PE=4 SV=1	2	1	2	1,67	0,58	1	0	0	0,33	0,58	0.282520954545283
c812	c812.a1	c812.a1.a1	tr|Q2RKJ1|Q2RKJ1_MOOTA Uncharacterized protein OS=Moorella thermoacetica (strain ATCC 39073 / JCM 9320) GN=Moth_0730 PE=4 SV=1	1	0	4	1,67	2,08	0	0	0	0,00	0,00	0.0718470180367576
c813	c813.a1	c813.a1.a1	tr|Q2RK97|Q2RK97_MOOTA ATPase associated with various cellular activities, AAA_5 OS=Moorella thermoacetica (strain ATCC 39073 / JCM 9320) GN=Moth_0825 PE=4 SV=1	2	2	0	1,33	1,15	1	1	3	1,67	1,15	0.878683734977989
c814	c814.a1	c814.a1.a1	tr|Q2RIN7|Q2RIN7_MOOTA Trimethylamine-N-oxide reductase (Cytochrome c) OS=Moorella thermoacetica (strain ATCC 39073 / JCM 9320) GN=Moth_1389 PE=3 SV=1	2	2	0	1,33	1,15	1	2	2	1,67	0,58	0.878683734977989
c815	c815.a1	c815.a1.a1	sp|Q2RJM9|RIMP_MOOTA Ribosome maturation factor RimP OS=Moorella thermoacetica (strain ATCC 39073 / JCM 9320) GN=rimP PE=3 SV=1	1	1	0	0,67	0,58	1	3	3	2,33	1,15	0.282520954545283
c816	c816.a1	c816.a1.a1	tr|Q2RG88|Q2RG88_MOOTA 4-oxalocrotonate tautomerase OS=Moorella thermoacetica (strain ATCC 39073 / JCM 9320) GN=Moth_2264 PE=4 SV=1	3	2	2	2,33	0,58	1	0	0	0,33	0,58	0.136042314271556
c817	c817.a1	c817.a1.a1	tr|Q2RGQ8|Q2RGQ8_MOOTA Uncharacterized protein OS=Moorella thermoacetica (strain ATCC 39073 / JCM 9320) GN=Moth_2088 PE=4 SV=1	1	1	4	2,00	1,73	0	0	0	0,00	0,00	0.0439185017136467
c818	c818.a1	c818.a1.a1	tr|Q2RJY7|Q2RJY7_MOOTA Indolepyruvate oxidoreductase subunit IorA OS=Moorella thermoacetica (strain ATCC 39073 / JCM 9320) GN=Moth_0935 PE=4 SV=1	0	0	0	0,00	0,00	3	1	3	2,33	1,15	0.027525117746374
c819	c819.a1	c819.a1.a1	tr|Q2RJ88|Q2RJ88_MOOTA RNA-metabolising metallo-beta-lactamase OS=Moorella thermoacetica (strain ATCC 39073 / JCM 9320) GN=Moth_1187 PE=4 SV=1	3	2	0	1,67	1,53	0	1	3	1,33	1,53	0.878683734977989
c820	c820.a1	c820.a1.a1	tr|Q2RLD8|Q2RLD8_MOOTA 2-keto-3-deoxy-phosphogluconate aldolase OS=Moorella thermoacetica (strain ATCC 39073 / JCM 9320) GN=Moth_0420 PE=4 SV=1	0	1	1	0,67	0,58	3	1	2	2,00	1,00	0.385267331595799
c821	c821.a1	c821.a1.a1	tr|Q2RLA8|Q2RLA8_MOOTA Formate dehydrogenase OS=Moorella thermoacetica (strain ATCC 39073 / JCM 9320) GN=Moth_0450 PE=3 SV=1	3	2	1	2,00	1,00	1	0	1	0,67	0,58	0.385267331595799
c822	c822.a1	c822.a1.a1	tr|Q2RLD2|Q2RLD2_MOOTA Short-chain dehydrogenase/reductase SDR OS=Moorella thermoacetica (strain ATCC 39073 / JCM 9320) GN=Moth_0426 PE=4 SV=1	2	2	1	1,67	0,58	1	1	0	0,67	0,58	0.507188607290642
c823	c823.a1	c823.a1.a1	tr|Q2RJK2|Q2RJK2_MOOTA Transcriptional regulator, XRE family OS=Moorella thermoacetica (strain ATCC 39073 / JCM 9320) GN=Moth_1073 PE=4 SV=1	1	1	2	1,33	0,58	1	1	1	1,00	0,00	0.863102350595808
c824	c824.a1	c824.a1.a1	tr|Q2RID7|Q2RID7_MOOTA Uncharacterized protein OS=Moorella thermoacetica (strain ATCC 39073 / JCM 9320) GN=Moth_1493 PE=4 SV=1	4	0	4	2,67	2,31	0	0	0	0,00	0,00	0.0166679016639061
c825	c825.a1	c825.a1.a1	tr|Q2RJ97|Q2RJ97_MOOTA Transcriptional regulator, IclR family OS=Moorella thermoacetica (strain ATCC 39073 / JCM 9320) GN=Moth_1178 PE=4 SV=1	2	1	0	1,00	1,00	2	2	2	2,00	0,00	0.578710316701326
c826	c826.a1	c826.a1.a1	tr|Q2RI65|Q2RI65_MOOTA DNA polymerase, beta-like region OS=Moorella thermoacetica (strain ATCC 39073 / JCM 9320) GN=Moth_1565 PE=4 SV=1	1	2	3	2,00	1,00	1	0	0	0,33	0,58	0.193322088756598
c827	c827.a1	c827.a1.a1	sp|Q2RI74|AROK_MOOTA Shikimate kinase OS=Moorella thermoacetica (strain ATCC 39073 / JCM 9320) GN=aroK PE=3 SV=1	1	1	1	1,00	0,00	1	1	2	1,33	0,58	0.863102350595808
c828	c828.a1	c828.a1.a1	sp|Q2RHU3|TGT_MOOTA Queuine tRNA-ribosyltransferase OS=Moorella thermoacetica (strain ATCC 39073 / JCM 9320) GN=tgt PE=3 SV=1	2	1	2	1,67	0,58	1	1	1	1,00	0,00	0.717625480105859
c829	c829.a1	c829.a1.a1	tr|Q2RJ17|Q2RJ17_MOOTA 3-oxoacyl-[acyl-carrier-protein] reductase OS=Moorella thermoacetica (strain ATCC 39073 / JCM 9320) GN=Moth_1258 PE=4 SV=1	0	0	1	0,33	0,58	4	2	2	2,67	1,15	0.0964600167611108
c830	c830.a1	c830.a1.a1	tr|Q2RKP0|Q2RKP0_MOOTA Uncharacterized protein OS=Moorella thermoacetica (strain ATCC 39073 / JCM 9320) GN=Moth_0674 PE=4 SV=1	2	2	0	1,33	1,15	1	2	2	1,67	0,58	0.878683734977989
c831	c831.a1	c831.a1.a1	tr|Q2RFT6|Q2RFT6_MOOTA CoA-binding protein OS=Moorella thermoacetica (strain ATCC 39073 / JCM 9320) GN=Moth_2421 PE=4 SV=1	2	1	1	1,33	0,58	1	1	2	1,33	0,58	1
c832	c832.a1	c832.a1.a1	tr|Q2RKV4|Q2RKV4_MOOTA Putative signal-transduction protein with CBS domains OS=Moorella thermoacetica (strain ATCC 39073 / JCM 9320) GN=Moth_0605 PE=4 SV=1	2	2	0	1,33	1,15	2	1	2	1,67	0,58	0.878683734977989
c833	c833.a1	c833.a1.a1	tr|Q2RJ01|Q2RJ01_MOOTA Uncharacterized protein OS=Moorella thermoacetica (strain ATCC 39073 / JCM 9320) GN=Moth_1274 PE=4 SV=1	1	2	2	1,67	0,58	1	1	0	0,67	0,58	0.507188607290642
c834	c834.a1	c834.a1.a1	tr|Q2RL50|Q2RL50_MOOTA Uncharacterized protein OS=Moorella thermoacetica (strain ATCC 39073 / JCM 9320) GN=Moth_0509 PE=4 SV=1	1	1	2	1,33	0,58	1	1	1	1,00	0,00	0.863102350595808
c835	c835.a1	c835.a1.a1	tr|Q2RKL3|Q2RKL3_MOOTA Cobalt transport protein OS=Moorella thermoacetica (strain ATCC 39073 / JCM 9320) GN=Moth_0708 PE=4 SV=1	3	3	2	2,67	0,58	0	0	0	0,00	0,00	0.0166679016639061
c836	c836.a1	c836.a1.a1	tr|Q2RJI5|Q2RJI5_MOOTA SAM (And some other nucleotide) binding protein OS=Moorella thermoacetica (strain ATCC 39073 / JCM 9320) GN=Moth_1090 PE=4 SV=1	1	1	1	1,00	0,00	2	1	2	1,67	0,58	0.717625480105859
c837	c837.a1	c837.a1.a1	tr|Q2RJ48|Q2RJ48_MOOTA Uncharacterized protein OS=Moorella thermoacetica (strain ATCC 39073 / JCM 9320) GN=Moth_1227 PE=4 SV=1	1	2	1	1,33	0,58	2	0	1	1,00	1,00	0.863102350595808
c838	c838.a1	c838.a1.a1	tr|Q2RGQ2|Q2RGQ2_MOOTA Cytochrome bd quinol oxidase subunit 1 apoprotein OS=Moorella thermoacetica (strain ATCC 39073 / JCM 9320) GN=Moth_2095 PE=4 SV=1	1	1	2	1,33	0,58	0	1	1	0,67	0,58	0.659952685222744
c839	c839.a1	c839.a1.a1	sp|Q2RMH1|Y028_MOOTA Nucleoid-associated protein Moth_0028 OS=Moorella thermoacetica (strain ATCC 39073 / JCM 9320) GN=Moth_0028 PE=3 SV=1	0	0	2	0,67	1,15	1	2	1	1,33	0,58	0.659952685222744
c840	c840.a1	c840.a1.a1	sp|Q2RM68|RL9_MOOTA 50S ribosomal protein L9 OS=Moorella thermoacetica (strain ATCC 39073 / JCM 9320) GN=rplI PE=3 SV=1	0	1	1	0,67	0,58	1	2	2	1,67	0,58	0.507188607290642
c841	c841.a1	c841.a1.a1	sp|Q2RJV7|RS16_MOOTA 30S ribosomal protein S16 OS=Moorella thermoacetica (strain ATCC 39073 / JCM 9320) GN=rpsP PE=3 SV=1	1	1	1	1,00	0,00	2	1	1	1,33	0,58	0.863102350595808
c842	c842.a1	c842.a1.a1	tr|Q2RJN2|Q2RJN2_MOOTA 4-hydroxy-3-methylbut-2-en-1-yl diphosphate synthase (flavodoxin) OS=Moorella thermoacetica (strain ATCC 39073 / JCM 9320) GN=ispG PE=3 SV=1	2	1	2	1,67	0,58	0	1	1	0,67	0,58	0.507188607290642
c843	c843.a1	c843.a1.a1	tr|Q2RLZ8|Q2RLZ8_MOOTA Uncharacterized protein OS=Moorella thermoacetica (strain ATCC 39073 / JCM 9320) GN=Moth_0206 PE=4 SV=1	2	3	1	2,00	1,00	0	0	1	0,33	0,58	0.193322088756598
c844	c844.a1	c844.a1.a1	tr|Q2RHI1|Q2RHI1_MOOTA Uncharacterized protein OS=Moorella thermoacetica (strain ATCC 39073 / JCM 9320) GN=Moth_1808 PE=4 SV=1	1	1	3	1,67	1,15	0	1	0	0,33	0,58	0.282520954545283
c845	c845.a1	c845.a1.a1	tr|Q2RIC3|Q2RIC3_MOOTA DNA repair protein RecN OS=Moorella thermoacetica (strain ATCC 39073 / JCM 9320) GN=Moth_1507 PE=3 SV=1	2	2	1	1,67	0,58	0	2	1	1,00	1,00	0.717625480105859
c846	c846.a1	c846.a1.a1	tr|Q2RK66|Q2RK66_MOOTA Laccase domain protein OS=Moorella thermoacetica (strain ATCC 39073 / JCM 9320) GN=Moth_0856 PE=3 SV=1	0	1	2	1,00	1,00	1	2	1	1,33	0,58	0.863102350595808
c847	c847.a1	c847.a1.a1	tr|Q2RK95|Q2RK95_MOOTA Two component transcriptional regulator, winged helix family OS=Moorella thermoacetica (strain ATCC 39073 / JCM 9320) GN=Moth_0827 PE=4 SV=1	1	2	2	1,67	0,58	1	1	0	0,67	0,58	0.507188607290642
c848	c848.a1	c848.a1.a1	tr|Q2RHQ8|Q2RHQ8_MOOTA Uncharacterized protein OS=Moorella thermoacetica (strain ATCC 39073 / JCM 9320) GN=Moth_1730 PE=4 SV=1	1	0	0	0,33	0,58	2	2	3	2,33	0,58	0.136042314271556
c849	c849.a1	c849.a1.a1	tr|Q2RFJ1|Q2RFJ1_MOOTA Chromosome segregation ATPase OS=Moorella thermoacetica (strain ATCC 39073 / JCM 9320) GN=Moth_2516 PE=4 SV=1	2	1	0	1,00	1,00	1	2	1	1,33	0,58	0.863102350595808
c850	c850.a1	c850.a1.a1	sp|Q2RGU4|PURQ_MOOTA Phosphoribosylformylglycinamidine synthase subunit PurQ OS=Moorella thermoacetica (strain ATCC 39073 / JCM 9320) GN=purQ PE=3 SV=1	2	2	2	2,00	0,00	0	1	0	0,33	0,58	0.193322088756598
c851	c851.a1	c851.a1.a1	tr|Q2RIX4|Q2RIX4_MOOTA Dihydroorotase OS=Moorella thermoacetica (strain ATCC 39073 / JCM 9320) GN=Moth_1302 PE=4 SV=1	1	2	1	1,33	0,58	1	1	2	1,33	0,58	1
c852	c852.a1	c852.a1.a1	sp|Q2RIV6|GPDA_MOOTA Glycerol-3-phosphate dehydrogenase [NAD(P)+] OS=Moorella thermoacetica (strain ATCC 39073 / JCM 9320) GN=gpsA PE=3 SV=1	1	2	0	1,00	1,00	2	1	0	1,00	1,00	1
c853	c853.a1	c853.a1.a1	sp|Q2RM60|PANC_MOOTA Pantothenate synthetase OS=Moorella thermoacetica (strain ATCC 39073 / JCM 9320) GN=panC PE=3 SV=1	1	1	1	1,00	0,00	1	1	1	1,00	0,00	1
c854	c854.a1	c854.a1.a1	sp|Q2RK88|MRAZ_MOOTA Transcriptional regulator MraZ OS=Moorella thermoacetica (strain ATCC 39073 / JCM 9320) GN=mraZ PE=3 SV=1	1	1	1	1,00	0,00	0	2	2	1,33	1,15	0.863102350595808
c855	c855.a1	c855.a1.a1	tr|Q2RH99|Q2RH99_MOOTA 4Fe-4S ferredoxin, iron-sulfur binding protein OS=Moorella thermoacetica (strain ATCC 39073 / JCM 9320) GN=Moth_1890 PE=4 SV=1	3	1	1	1,67	1,15	0	1	2	1,00	1,00	0.717625480105859
c856	c856.a1	c856.a1.a1	tr|Q2RMI4|Q2RMI4_MOOTA HPrNtr OS=Moorella thermoacetica (strain ATCC 39073 / JCM 9320) GN=Moth_0015 PE=4 SV=1	2	1	1	1,33	0,58	0	1	0	0,33	0,58	0.405817989386986
c857	c857.a1	c857.a1.a1	sp|Q2RH52|LIPM_MOOTA Octanoyltransferase LipM OS=Moorella thermoacetica (strain ATCC 39073 / JCM 9320) GN=lipM PE=3 SV=1	0	0	1	0,33	0,58	2	2	3	2,33	0,58	0.136042314271556
c858	c858.a1	c858.a1.a1	tr|Q2RGH5|Q2RGH5_MOOTA Sulfur carrier protein FdhD OS=Moorella thermoacetica (strain ATCC 39073 / JCM 9320) GN=fdhD PE=3 SV=1	1	1	1	1,00	0,00	1	1	2	1,33	0,58	0.863102350595808
c859	c859.a1	c859.a1.a1	tr|Q2RII0|Q2RII0_MOOTA Ribonucleoside-triphosphate reductase, anaerobic OS=Moorella thermoacetica (strain ATCC 39073 / JCM 9320) GN=Moth_1449 PE=4 SV=1	2	2	0	1,33	1,15	0	1	3	1,33	1,53	1
c860	c860.a1	c860.a1.a1	tr|Q2RIF7|Q2RIF7_MOOTA|reversed Serine phosphatase OS=Moorella thermoacetica (strain ATCC 39073 / JCM 9320) GN=Moth_1472 PE=1 SV=1	0	0	2	0,67	1,15	1	0	0	0,33	0,58	0.783844868175258
c861	c861.a1	c861.a1.a1	sp|Q2RMC8|ISPE_MOOTA 4-diphosphocytidyl-2-C-methyl-D-erythritol kinase OS=Moorella thermoacetica (strain ATCC 39073 / JCM 9320) GN=ispE PE=3 SV=1	1	1	1	1,00	0,00	1	2	1	1,33	0,58	0.863102350595808
c862	c862.a1	c862.a1.a1	tr|Q2RKC0|Q2RKC0_MOOTA MCP methyltransferase, CheR-type OS=Moorella thermoacetica (strain ATCC 39073 / JCM 9320) GN=Moth_0801 PE=4 SV=1	3	2	1	2,00	1,00	1	0	0	0,33	0,58	0.193322088756598
c863	c863.a1	c863.a1.a1	tr|Q2RLV2|Q2RLV2_MOOTA PilT protein-like protein OS=Moorella thermoacetica (strain ATCC 39073 / JCM 9320) GN=Moth_0252 PE=4 SV=1	2	1	1	1,33	0,58	1	1	1	1,00	0,00	0.863102350595808
c864	c864.a1	c864.a1.a1	tr|Q2RFZ2|Q2RFZ2_MOOTA N-acetylglucosaminyldiphosphoundecaprenol N-acetyl-beta-D-mannosaminyltransferase OS=Moorella thermoacetica (strain ATCC 39073 / JCM 9320) GN=Moth_2365 PE=3 SV=1	2	1	1	1,33	0,58	1	0	1	0,67	0,58	0.659952685222744
c865	c865.a1	c865.a1.a1	tr|Q2RKR9|Q2RKR9_MOOTA Uncharacterized protein OS=Moorella thermoacetica (strain ATCC 39073 / JCM 9320) GN=Moth_0642 PE=4 SV=1	1	2	1	1,33	0,58	1	1	1	1,00	0,00	0.863102350595808
c866	c866.a1	c866.a1.a1	tr|Q2RL04|Q2RL04_MOOTA Uncharacterized protein OS=Moorella thermoacetica (strain ATCC 39073 / JCM 9320) GN=Moth_0555 PE=4 SV=1	0	0	1	0,33	0,58	2	1	2	1,67	0,58	0.282520954545283
c867	c867.a1	c867.a1.a1	tr|Q2RGY8|Q2RGY8_MOOTA Predicted sulfurylase small subunit, molybdopterin cytosine dinucleotide biosynthesis OS=Moorella thermoacetica (strain ATCC 39073 / JCM 9320) GN=Moth_2005 PE=4 SV=1	1	2	1	1,33	0,58	1	1	1	1,00	0,00	0.863102350595808
c868	c868.a1	c868.a1.a1	tr|Q2RJ36|Q2RJ36_MOOTA Uncharacterized protein OS=Moorella thermoacetica (strain ATCC 39073 / JCM 9320) GN=Moth_1239 PE=4 SV=1	0	0	4	1,33	2,31	0	0	0	0,00	0,00	0.110323088996889
c869	c869.a1	c869.a1.a1	tr|Q2RHV2|Q2RHV2_MOOTA Substrate-binding region of ABC-type glycine betaine transport system OS=Moorella thermoacetica (strain ATCC 39073 / JCM 9320) GN=Moth_1685 PE=4 SV=1	1	2	2	1,67	0,58	0	1	0	0,33	0,58	0.282520954545283
c870	c870.a1	c870.a1.a1	tr|Q2RLY1|Q2RLY1_MOOTA Diguanylate cyclase (GGDEF domain) OS=Moorella thermoacetica (strain ATCC 39073 / JCM 9320) GN=Moth_0223 PE=4 SV=1	1	2	0	1,00	1,00	1	2	2	1,67	0,58	0.717625480105859
c871	c871.a1	c871.a1.a1	tr|Q2RKB9|Q2RKB9_MOOTA CheC, inhibitor of MCP methylation OS=Moorella thermoacetica (strain ATCC 39073 / JCM 9320) GN=Moth_0802 PE=4 SV=1	2	2	2	2,00	0,00	2	0	0	0,67	1,15	0.385267331595799
c872	c872.a1	c872.a1.a1	tr|Q2RHS5|Q2RHS5_MOOTA Peptidase U32 OS=Moorella thermoacetica (strain ATCC 39073 / JCM 9320) GN=Moth_1712 PE=4 SV=1	2	1	0	1,00	1,00	2	0	1	1,00	1,00	1
c873	c873.a1	c873.a1.a1	tr|Q2RJ02|Q2RJ02_MOOTA Fumarase OS=Moorella thermoacetica (strain ATCC 39073 / JCM 9320) GN=Moth_1273 PE=4 SV=1	2	1	1	1,33	0,58	0	2	0	0,67	1,15	0.659952685222744
c874	c874.a1	c874.a1.a1	tr|Q2RK26|Q2RK26_MOOTA Primosomal protein N' OS=Moorella thermoacetica (strain ATCC 39073 / JCM 9320) GN=priA PE=3 SV=1	1	0	0	0,33	0,58	1	2	2	1,67	0,58	0.282520954545283
c875	c875.a1	c875.a1.a1	tr|Q2RJX1|Q2RJX1_MOOTA Stage V sporulation protein S OS=Moorella thermoacetica (strain ATCC 39073 / JCM 9320) GN=Moth_0952 PE=4 SV=1	0	1	2	1,00	1,00	1	1	1	1,00	0,00	1
c876	c876.a1	c876.a1.a1	tr|Q2RMD4|Q2RMD4_MOOTA Transcriptional regulator, ModE family OS=Moorella thermoacetica (strain ATCC 39073 / JCM 9320) GN=Moth_0066 PE=4 SV=1	1	1	0	0,67	0,58	1	2	1	1,33	0,58	0.659952685222744
c877	c877.a1	c877.a1.a1	tr|Q2RFW8|Q2RFW8_MOOTA CMP/dCMP deaminase, zinc-binding protein OS=Moorella thermoacetica (strain ATCC 39073 / JCM 9320) GN=Moth_2389 PE=4 SV=1	1	1	0	0,67	0,58	2	2	0	1,33	1,15	0.659952685222744
c878	c878.a1	c878.a1.a1	tr|Q2RH65|Q2RH65_MOOTA Pyruvate ferredoxin oxidoreductase, gamma subunit OS=Moorella thermoacetica (strain ATCC 39073 / JCM 9320) GN=Moth_1924 PE=4 SV=1	1	1	2	1,33	0,58	0	1	2	1,00	1,00	0.863102350595808
c879	c879.a1	c879.a1.a1	tr|Q2RJP9|Q2RJP9_MOOTA DNA topoisomerase 1 OS=Moorella thermoacetica (strain ATCC 39073 / JCM 9320) GN=topA PE=3 SV=1	1	0	0	0,33	0,58	1	2	3	2,00	1,00	0.193322088756598
c880	c880.a1	c880.a1.a1	tr|Q2RJY8|Q2RJY8_MOOTA Pyruvate ferredoxin/flavodoxin oxidoreductase OS=Moorella thermoacetica (strain ATCC 39073 / JCM 9320) GN=Moth_0934 PE=4 SV=1	0	0	0	0,00	0,00	2	2	3	2,33	0,58	0.027525117746374
c881	c881.a1	c881.a1.a1	sp|Q2RFK3|SELA_MOOTA L-seryl-tRNA(Sec) selenium transferase OS=Moorella thermoacetica (strain ATCC 39073 / JCM 9320) GN=selA PE=3 SV=1	1	0	2	1,00	1,00	0	3	1	1,33	1,53	0.863102350595808
c882	c882.a1	c882.a1.a1	tr|Q2RKS9|Q2RKS9_MOOTA Dihydrodipicolinate synthetase OS=Moorella thermoacetica (strain ATCC 39073 / JCM 9320) GN=Moth_0631 PE=3 SV=1	1	0	2	1,00	1,00	2	0	2	1,33	1,15	0.863102350595808
c883	c883.a1	c883.a1.a1	sp|Q2RFQ6|RS17_MOOTA 30S ribosomal protein S17 OS=Moorella thermoacetica (strain ATCC 39073 / JCM 9320) GN=rpsQ PE=3 SV=1	2	2	0	1,33	1,15	1	0	1	0,67	0,58	0.659952685222744
c884	c884.a1	c884.a1.a1	tr|Q2RI79|Q2RI79_MOOTA N-terminal methylation protein OS=Moorella thermoacetica (strain ATCC 39073 / JCM 9320) GN=Moth_1551 PE=4 SV=1	1	1	3	1,67	1,15	0	0	0	0,00	0,00	0.0718470180367576
c885	c885.a1	c885.a1.a1	tr|Q2RJ89|Q2RJ89_MOOTA Uncharacterized protein OS=Moorella thermoacetica (strain ATCC 39073 / JCM 9320) GN=Moth_1186 PE=4 SV=1	1	1	0	0,67	0,58	2	1	2	1,67	0,58	0.507188607290642
c886	c886.a1	c886.a1.a1	tr|Q2RGV0|Q2RGV0_MOOTA Phosphoribosylamine--glycine ligase OS=Moorella thermoacetica (strain ATCC 39073 / JCM 9320) GN=purD PE=3 SV=1	2	2	1	1,67	0,58	1	0	0	0,33	0,58	0.282520954545283
c887	c887.a1	c887.a1.a1	tr|Q2RG90|Q2RG90_MOOTA Uncharacterized protein OS=Moorella thermoacetica (strain ATCC 39073 / JCM 9320) GN=Moth_2262 PE=4 SV=1	0	0	1	0,33	0,58	2	2	2	2,00	0,00	0.193322088756598
c888	c888.a1	c888.a1.a1	sp|Q2RGV9|HIS7_MOOTA Imidazoleglycerol-phosphate dehydratase OS=Moorella thermoacetica (strain ATCC 39073 / JCM 9320) GN=hisB PE=3 SV=1	0	0	2	0,67	1,15	3	1	1	1,67	1,15	0.507188607290642
c889	c889.a1	c889.a1.a1	sp|Q2RKZ8|OBG_MOOTA GTPase Obg OS=Moorella thermoacetica (strain ATCC 39073 / JCM 9320) GN=obg PE=3 SV=1	0	0	1	0,33	0,58	0	3	3	2,00	1,73	0.193322088756598
c890	c890.a1	c890.a1.a1	sp|Q2RI72|AROE_MOOTA Shikimate dehydrogenase (NADP(+)) OS=Moorella thermoacetica (strain ATCC 39073 / JCM 9320) GN=aroE PE=3 SV=1	2	0	0	0,67	1,15	1	1	2	1,33	0,58	0.659952685222744
c891	c891.a1	c891.a1.a1	tr|Q2RGJ7|Q2RGJ7_MOOTA Uncharacterized protein OS=Moorella thermoacetica (strain ATCC 39073 / JCM 9320) GN=Moth_2153 PE=4 SV=1	0	0	2	0,67	1,15	0	1	2	1,00	1,00	0.847816664236231
c892	c892.a1	c892.a1.a1	tr|Q2RKB3|Q2RKB3_MOOTA Geranylgeranyl reductase OS=Moorella thermoacetica (strain ATCC 39073 / JCM 9320) GN=Moth_0808 PE=4 SV=1	2	0	2	1,33	1,15	0	0	0	0,00	0,00	0.110323088996889
c893	c893.a1	c893.a1.a1	tr|Q2RJ92|Q2RJ92_MOOTA FeoA OS=Moorella thermoacetica (strain ATCC 39073 / JCM 9320) GN=Moth_1183 PE=4 SV=1	2	2	2	2,00	0,00	0	0	0	0,00	0,00	0.0439185017136467
c894	c894.a1	c894.a1.a1	tr|Q2RMF8|Q2RMF8_MOOTA Thymidylate kinase OS=Moorella thermoacetica (strain ATCC 39073 / JCM 9320) GN=tmk PE=3 SV=1	2	1	0	1,00	1,00	2	1	1	1,33	0,58	0.863102350595808
c895	c895.a1	c895.a1.a1	tr|Q2RJF3|Q2RJF3_MOOTA Citrate synthase OS=Moorella thermoacetica (strain ATCC 39073 / JCM 9320) GN=Moth_1122 PE=3 SV=1	2	1	1	1,33	0,58	0	0	1	0,33	0,58	0.405817989386986
c896	c896.a1	c896.a1.a1	sp|Q2RFR3|RL18_MOOTA 50S ribosomal protein L18 OS=Moorella thermoacetica (strain ATCC 39073 / JCM 9320) GN=rplR PE=3 SV=1	0	1	3	1,33	1,53	0	1	0	0,33	0,58	0.405817989386986
c897	c897.a1	c897.a1.a1	tr|Q2RJH0|Q2RJH0_MOOTA Phosphoglycerate mutase OS=Moorella thermoacetica (strain ATCC 39073 / JCM 9320) GN=Moth_1105 PE=3 SV=1	2	1	0	1,00	1,00	2	1	1	1,33	0,58	0.863102350595808
c898	c898.a1	c898.a1.a1	tr|Q2RKZ9|Q2RKZ9_MOOTA Signal transduction histidine kinase regulating citrate/malate metabolism OS=Moorella thermoacetica (strain ATCC 39073 / JCM 9320) GN=Moth_0560 PE=4 SV=1	1	2	2	1,67	0,58	0	0	0	0,00	0,00	0.0718470180367576
c899	c899.a1	c899.a1.a1	tr|Q2RL47|Q2RL47_MOOTA SpoVR OS=Moorella thermoacetica (strain ATCC 39073 / JCM 9320) GN=Moth_0512 PE=4 SV=1	1	0	2	1,00	1,00	0	0	0	0,00	0,00	0.184114444639637
c900	c900.a1	c900.a1.a1	tr|Q2RID4|Q2RID4_MOOTA RNA polymerase sigma factor OS=Moorella thermoacetica (strain ATCC 39073 / JCM 9320) GN=Moth_1496 PE=3 SV=1	2	0	2	1,33	1,15	0	1	1	0,67	0,58	0.659952685222744
c901	c901.a1	c901.a1.a1	tr|Q2RJN3|Q2RJN3_MOOTA Zinc metalloprotease OS=Moorella thermoacetica (strain ATCC 39073 / JCM 9320) GN=Moth_1042 PE=3 SV=1	0	0	2	0,67	1,15	1	1	0	0,67	0,58	1
c902	c902.a1	c902.a1.a1	tr|Q2RGS8|Q2RGS8_MOOTA Potassium/proton antiporter regulatory subunit, CPA2 family OS=Moorella thermoacetica (strain ATCC 39073 / JCM 9320) GN=Moth_2066 PE=4 SV=1	0	0	2	0,67	1,15	0	2	3	1,67	1,53	0.507188607290642
c903	c903.a1	c903.a1.a1	tr|Q2RLN6|Q2RLN6_MOOTA Uncharacterized protein OS=Moorella thermoacetica (strain ATCC 39073 / JCM 9320) GN=Moth_0319 PE=4 SV=1	1	3	1	1,67	1,15	0	0	0	0,00	0,00	0.0718470180367576
c904	c904.a1	c904.a1.a1	tr|Q2RIJ7|Q2RIJ7_MOOTA Beta-lactamase-like protein OS=Moorella thermoacetica (strain ATCC 39073 / JCM 9320) GN=Moth_1430 PE=4 SV=1	0	0	0	0,00	0,00	3	2	2	2,33	0,58	0.027525117746374
c905	c905.a1	c905.a1.a1	tr|Q2RIG5|Q2RIG5_MOOTA ABC transporter related protein OS=Moorella thermoacetica (strain ATCC 39073 / JCM 9320) GN=Moth_1464 PE=4 SV=1	1	4	1	2,00	1,73	0	0	0	0,00	0,00	0.0439185017136467
c906	c906.a1	c906.a1.a1	tr|Q2RJ56|Q2RJ56_MOOTA Cobalt transport protein ATP-binding subunit OS=Moorella thermoacetica (strain ATCC 39073 / JCM 9320) GN=Moth_1219 PE=4 SV=1	1	0	1	0,67	0,58	0	2	2	1,33	1,15	0.659952685222744
c907	c907.a1	c907.a1.a1	tr|Q2RLH6|Q2RLH6_MOOTA Ketoisovalerate ferredoxin oxidoreductase, beta subunit OS=Moorella thermoacetica (strain ATCC 39073 / JCM 9320) GN=Moth_0379 PE=4 SV=1	1	3	1	1,67	1,15	0	1	0	0,33	0,58	0.282520954545283
c908	c908.a1	c908.a1.a1	sp|Q2RKX8|LEPA_MOOTA Elongation factor 4 OS=Moorella thermoacetica (strain ATCC 39073 / JCM 9320) GN=lepA PE=3 SV=1	0	0	1	0,33	0,58	1	1	3	1,67	1,15	0.282520954545283
c909	c909.a1	c909.a1.a1	tr|Q2RH73|Q2RH73_MOOTA Superoxide dismutase OS=Moorella thermoacetica (strain ATCC 39073 / JCM 9320) GN=Moth_1916 PE=3 SV=1	4	0	3	2,33	2,08	0	0	0	0,00	0,00	0.027525117746374
c910	c910.a1	c910.a1.a1	tr|Q2RKR8|Q2RKR8_MOOTA Uncharacterized protein OS=Moorella thermoacetica (strain ATCC 39073 / JCM 9320) GN=Moth_0643 PE=4 SV=1	2	1	2	1,67	0,58	1	0	0	0,33	0,58	0.282520954545283
c911	c911.a1	c911.a1.a1	tr|Q2RL73|Q2RL73_MOOTA Uncharacterized protein OS=Moorella thermoacetica (strain ATCC 39073 / JCM 9320) GN=Moth_0486 PE=4 SV=1	0	2	1	1,00	1,00	0	1	1	0,67	0,58	0.847816664236231
c912	c912.a1	c912.a1.a1	tr|Q2RLX8|Q2RLX8_MOOTA Cold-shock DNA-binding protein family OS=Moorella thermoacetica (strain ATCC 39073 / JCM 9320) GN=Moth_0226 PE=4 SV=1	2	0	0	0,67	1,15	1	1	1	1,00	0,00	0.847816664236231
c913	c913.a1	c913.a1.a1	tr|Q2RGH7|Q2RGH7_MOOTA Uncharacterized protein OS=Moorella thermoacetica (strain ATCC 39073 / JCM 9320) GN=Moth_2173 PE=4 SV=1	1	1	0	0,67	0,58	2	1	1	1,33	0,58	0.659952685222744
c914	c914.a1	c914.a1.a1	tr|Q2RKD0|Q2RKD0_MOOTA GTP-binding signal recognition particle SRP54, G-domain OS=Moorella thermoacetica (strain ATCC 39073 / JCM 9320) GN=Moth_0791 PE=4 SV=1	1	1	0	0,67	0,58	2	1	1	1,33	0,58	0.659952685222744
c915	c915.a1	c915.a1.a1	sp|Q2RM94|NDK_MOOTA Nucleoside diphosphate kinase OS=Moorella thermoacetica (strain ATCC 39073 / JCM 9320) GN=ndk PE=3 SV=1	1	1	2	1,33	0,58	0	1	0	0,33	0,58	0.405817989386986
c916	c916.a1	c916.a1.a1	tr|Q2RLN7|Q2RLN7_MOOTA Uncharacterized protein OS=Moorella thermoacetica (strain ATCC 39073 / JCM 9320) GN=Moth_0318 PE=4 SV=1	0	0	0	0,00	0,00	0	3	3	2,00	1,73	0.0439185017136467
c917	c917.a1	c917.a1.a1	tr|Q2RGK9|Q2RGK9_MOOTA Uncharacterized protein OS=Moorella thermoacetica (strain ATCC 39073 / JCM 9320) GN=Moth_2138 PE=4 SV=1	1	0	1	0,67	0,58	0	2	0	0,67	1,15	1
c918	c918.a1	c918.a1.a1	tr|Q2RGK7|Q2RGK7_MOOTA 5-formyltetrahydrofolate cyclo-ligase OS=Moorella thermoacetica (strain ATCC 39073 / JCM 9320) GN=Moth_2140 PE=3 SV=1	2	1	1	1,33	0,58	0	0	1	0,33	0,58	0.405817989386986
c919	c919.a1	c919.a1.a1	tr|Q2RG19|Q2RG19_MOOTA Uncharacterized protein OS=Moorella thermoacetica (strain ATCC 39073 / JCM 9320) GN=Moth_2333 PE=4 SV=1	1	1	2	1,33	0,58	0	0	0	0,00	0,00	0.110323088996889
c920	c920.a1	c920.a1.a1	sp|Q2RKV8|RECO_MOOTA DNA repair protein RecO OS=Moorella thermoacetica (strain ATCC 39073 / JCM 9320) GN=recO PE=3 SV=1	0	0	0	0,00	0,00	1	3	2	2,00	1,00	0.0439185017136467
c921	c921.a1	c921.a1.a1	tr|Q2RLM5|Q2RLM5_MOOTA ATPases involved in chromosome partitioning-like protein OS=Moorella thermoacetica (strain ATCC 39073 / JCM 9320) GN=Moth_0330 PE=4 SV=1	0	0	0	0,00	0,00	1	2	3	2,00	1,00	0.0439185017136467
c922	c922.a1	c922.a1.a1	sp|Q2RK30|RPOZ_MOOTA DNA-directed RNA polymerase subunit omega OS=Moorella thermoacetica (strain ATCC 39073 / JCM 9320) GN=rpoZ PE=3 SV=1	0	2	1	1,00	1,00	1	1	1	1,00	0,00	1
c923	c923.a1	c923.a1.a1	tr|Q2RGP8|Q2RGP8_MOOTA Guanylate kinase OS=Moorella thermoacetica (strain ATCC 39073 / JCM 9320) GN=Moth_2099 PE=3 SV=1	1	2	0	1,00	1,00	1	0	2	1,00	1,00	1
c924	c924.a1	c924.a1.a1	tr|Q2RHJ8|Q2RHJ8_MOOTA Copper amine oxidase-like protein OS=Moorella thermoacetica (strain ATCC 39073 / JCM 9320) GN=Moth_1790 PE=4 SV=1	1	2	0	1,00	1,00	2	1	0	1,00	1,00	1
c925	c925.a1	c925.a1.a1	tr|Q2RHL7|Q2RHL7_MOOTA Peptidase M24 OS=Moorella thermoacetica (strain ATCC 39073 / JCM 9320) GN=Moth_1771 PE=4 SV=1	0	0	1	0,33	0,58	1	1	2	1,33	0,58	0.405817989386986
c926	c926.a1	c926.a1.a1	tr|Q2RMA6|Q2RMA6_MOOTA Probable UbiX-like flavin prenyltransferase OS=Moorella thermoacetica (strain ATCC 39073 / JCM 9320) GN=Moth_0094 PE=3 SV=1	0	1	0	0,33	0,58	2	1	1	1,33	0,58	0.405817989386986
c927	c927.a1	c927.a1.a1	tr|Q2RMF6|Q2RMF6_MOOTA Signal peptidase II OS=Moorella thermoacetica (strain ATCC 39073 / JCM 9320) GN=Moth_0044 PE=4 SV=1	0	0	0	0,00	0,00	2	2	2	2,00	0,00	0.0439185017136467
c928	c928.a1	c928.a1.a1	sp|Q2RHT6|RUVA_MOOTA Holliday junction ATP-dependent DNA helicase RuvA OS=Moorella thermoacetica (strain ATCC 39073 / JCM 9320) GN=ruvA PE=3 SV=1	0	0	1	0,33	0,58	1	1	2	1,33	0,58	0.405817989386986
c929	c929.a1	c929.a1.a1	tr|Q2RI15|Q2RI15_MOOTA Signal transduction histidine kinase regulating citrate/malate metabolism OS=Moorella thermoacetica (strain ATCC 39073 / JCM 9320) GN=Moth_1622 PE=4 SV=1	2	0	3	1,67	1,53	0	0	0	0,00	0,00	0.0718470180367576
c930	c930.a1	c930.a1.a1	sp|Q2RJX9|PLSX_MOOTA Phosphate acyltransferase OS=Moorella thermoacetica (strain ATCC 39073 / JCM 9320) GN=plsX PE=3 SV=1	1	2	1	1,33	0,58	2	0	0	0,67	1,15	0.659952685222744
c931	c931.a1	c931.a1.a1	tr|Q2RM52|Q2RM52_MOOTA Uncharacterized protein OS=Moorella thermoacetica (strain ATCC 39073 / JCM 9320) GN=Moth_0149 PE=4 SV=1	0	0	1	0,33	0,58	1	2	1	1,33	0,58	0.405817989386986
c932	c932.a1	c932.a1.a1	sp|Q2RI90|AROQ_MOOTA 3-dehydroquinate dehydratase OS=Moorella thermoacetica (strain ATCC 39073 / JCM 9320) GN=aroQ PE=3 SV=1	1	1	2	1,33	0,58	1	0	0	0,33	0,58	0.405817989386986
c933	c933.a1	c933.a1.a1	tr|Q2RHJ9|Q2RHJ9_MOOTA Metallophosphoesterase OS=Moorella thermoacetica (strain ATCC 39073 / JCM 9320) GN=Moth_1789 PE=4 SV=1	1	0	1	0,67	0,58	0	2	2	1,33	1,15	0.659952685222744
c934	c934.a1	c934.a1.a1	tr|Q2RGT3|Q2RGT3_MOOTA Uncharacterized protein OS=Moorella thermoacetica (strain ATCC 39073 / JCM 9320) GN=Moth_2060 PE=4 SV=1	1	3	1	1,67	1,15	0	0	0	0,00	0,00	0.0718470180367576
c935	c935.a1	c935.a1.a1	tr|Q2RM10|Q2RM10_MOOTA Transport-associated protein OS=Moorella thermoacetica (strain ATCC 39073 / JCM 9320) GN=Moth_0194 PE=4 SV=1	2	0	2	1,33	1,15	0	0	0	0,00	0,00	0.110323088996889
c936	c936.a1	c936.a1.a1	tr|Q2RI13|Q2RI13_MOOTA Redox-active disulfide protein 2 OS=Moorella thermoacetica (strain ATCC 39073 / JCM 9320) GN=Moth_1624 PE=4 SV=1	2	1	1	1,33	0,58	0	0	1	0,33	0,58	0.405817989386986
c937	c937.a1	c937.a1.a1	tr|Q2RH45|Q2RH45_MOOTA L-serine ammonia-lyase OS=Moorella thermoacetica (strain ATCC 39073 / JCM 9320) GN=Moth_1946 PE=4 SV=1	2	1	0	1,00	1,00	0	1	1	0,67	0,58	0.847816664236231
c938	c938.a1	c938.a1.a1	tr|Q2RKC8|Q2RKC8_MOOTA Glycosyltransferase-like protein OS=Moorella thermoacetica (strain ATCC 39073 / JCM 9320) GN=Moth_0793 PE=4 SV=1	0	2	1	1,00	1,00	0	1	1	0,67	0,58	0.847816664236231
c939	c939.a1	c939.a1.a1	tr|Q2RJT8|Q2RJT8_MOOTA NADH dehydrogenase subunit M OS=Moorella thermoacetica (strain ATCC 39073 / JCM 9320) GN=Moth_0986 PE=4 SV=1	0	0	2	0,67	1,15	0	1	0	0,33	0,58	0.783844868175258
c940	c940.a1	c940.a1.a1	sp|Q2RG64|ARGB_MOOTA Acetylglutamate kinase OS=Moorella thermoacetica (strain ATCC 39073 / JCM 9320) GN=argB PE=3 SV=1	2	0	1	1,00	1,00	0	0	1	0,33	0,58	0.577484864651436
c941	c941.a1	c941.a1.a1	tr|Q2RMG5|Q2RMG5_MOOTA 2-oxoglutarate synthase OS=Moorella thermoacetica (strain ATCC 39073 / JCM 9320) GN=Moth_0034 PE=4 SV=1	2	0	1	1,00	1,00	0	0	0	0,00	0,00	0.184114444639637
c942	c942.a1	c942.a1.a1	tr|Q2RGL5|Q2RGL5_MOOTA Molybdopterin adenylyltransferase OS=Moorella thermoacetica (strain ATCC 39073 / JCM 9320) GN=Moth_2132 PE=4 SV=1	1	2	1	1,33	0,58	0	0	0	0,00	0,00	0.110323088996889
c943	c943.a1	c943.a1.a1	tr|Q2RLW0|Q2RLW0_MOOTA Cell division ATP-binding protein FtsE OS=Moorella thermoacetica (strain ATCC 39073 / JCM 9320) GN=Moth_0244 PE=4 SV=1	0	0	0	0,00	0,00	2	1	2	1,67	0,58	0.0718470180367576
c944	c944.a1	c944.a1.a1	tr|Q2RH03|Q2RH03_MOOTA Cystathionine beta-lyase OS=Moorella thermoacetica (strain ATCC 39073 / JCM 9320) GN=Moth_1990 PE=3 SV=1	0	0	0	0,00	0,00	0	1	2	1,00	1,00	0.184114444639637
c945	c945.a1	c945.a1.a1	tr|Q2RG69|Q2RG69_MOOTA Fumarase alpha subunit OS=Moorella thermoacetica (strain ATCC 39073 / JCM 9320) GN=Moth_2283 PE=4 SV=1	2	1	1	1,33	0,58	0	0	0	0,00	0,00	0.110323088996889
c946	c946.a1	c946.a1.a1	tr|Q2RIS4|Q2RIS4_MOOTA Pseudouridine synthase OS=Moorella thermoacetica (strain ATCC 39073 / JCM 9320) GN=Moth_1352 PE=3 SV=1	1	0	3	1,33	1,53	0	0	0	0,00	0,00	0.110323088996889
c947	c947.a1	c947.a1.a1	tr|Q2RIP3|Q2RIP3_MOOTA 4Fe-4S ferredoxin, iron-sulfur binding protein OS=Moorella thermoacetica (strain ATCC 39073 / JCM 9320) GN=Moth_1383 PE=4 SV=1	0	0	0	0,00	0,00	1	2	1	1,33	0,58	0.110323088996889
c948	c948.a1	c948.a1.a1	tr|Q2RKJ7|Q2RKJ7_MOOTA FAD-dependent pyridine nucleotide-disulfide oxidoreductase OS=Moorella thermoacetica (strain ATCC 39073 / JCM 9320) GN=Moth_0724 PE=4 SV=1	0	0	0	0,00	0,00	2	1	2	1,67	0,58	0.0718470180367576
c949	c949.a1	c949.a1.a1	tr|Q2RHL1|Q2RHL1_MOOTA 4-oxalocrotonate decarboxylase OS=Moorella thermoacetica (strain ATCC 39073 / JCM 9320) GN=Moth_1777 PE=4 SV=1	0	0	0	0,00	0,00	2	1	2	1,67	0,58	0.0718470180367576
c950	c950.a1	c950.a1.a1	tr|Q2RGQ3|Q2RGQ3_MOOTA Transcriptional regulator, BadM/Rrf2 family OS=Moorella thermoacetica (strain ATCC 39073 / JCM 9320) GN=Moth_2094 PE=4 SV=1	0	0	1	0,33	0,58	0	1	2	1,00	1,00	0.577484864651436
c951	c951.a1	c951.a1.a1	tr|Q2RKN0|Q2RKN0_MOOTA Putative PAS/PAC sensor protein OS=Moorella thermoacetica (strain ATCC 39073 / JCM 9320) GN=Moth_0689 PE=4 SV=1	2	1	0	1,00	1,00	0	2	0	0,67	1,15	0.847816664236231
c952	c952.a1	c952.a1.a1	sp|Q2RJD6|Y1139_MOOTA UPF0182 protein Moth_1139 OS=Moorella thermoacetica (strain ATCC 39073 / JCM 9320) GN=Moth_1139 PE=3 SV=1	0	0	2	0,67	1,15	0	0	0	0,00	0,00	0.293144162359273
c953	c953.a1	c953.a1.a1	sp|Q2RL16|MINE_MOOTA Cell division topological specificity factor OS=Moorella thermoacetica (strain ATCC 39073 / JCM 9320) GN=minE PE=3 SV=1	1	0	2	1,00	1,00	1	0	0	0,33	0,58	0.577484864651436
c954	c954.a1	c954.a1.a1	tr|Q2RLR4|Q2RLR4_MOOTA AAA ATPase OS=Moorella thermoacetica (strain ATCC 39073 / JCM 9320) GN=Moth_0291 PE=4 SV=1	1	1	0	0,67	0,58	1	0	2	1,00	1,00	0.847816664236231
c955	c955.a1	c955.a1.a1	tr|Q2RMG1|Q2RMG1_MOOTA Glycolate oxidase iron-sulfur subunit OS=Moorella thermoacetica (strain ATCC 39073 / JCM 9320) GN=Moth_0039 PE=4 SV=1	3	2	0	1,67	1,53	0	0	0	0,00	0,00	0.0718470180367576
c956	c956.a1	c956.a1.a1	tr|Q2RJB1|Q2RJB1_MOOTA ABC transporter related protein OS=Moorella thermoacetica (strain ATCC 39073 / JCM 9320) GN=Moth_1164 PE=4 SV=1	0	0	0	0,00	0,00	1	1	3	1,67	1,15	0.0718470180367576
c957	c957.a1	c957.a1.a1	tr|Q2RLU3|Q2RLU3_MOOTA RNA polymerase, sigma 54 subunit, RpoN/SigL OS=Moorella thermoacetica (strain ATCC 39073 / JCM 9320) GN=Moth_0261 PE=4 SV=1	0	0	0	0,00	0,00	2	2	1	1,67	0,58	0.0718470180367576
c958	c958.a1	c958.a1.a1	tr|Q2RLK2|Q2RLK2_MOOTA Uncharacterized protein OS=Moorella thermoacetica (strain ATCC 39073 / JCM 9320) GN=Moth_0353 PE=4 SV=1	0	0	0	0,00	0,00	1	2	2	1,67	0,58	0.0718470180367576
c959	c959.a1	c959.a1.a1	sp|Q2RK24|FMT_MOOTA Methionyl-tRNA formyltransferase OS=Moorella thermoacetica (strain ATCC 39073 / JCM 9320) GN=fmt PE=3 SV=1	0	2	1	1,00	1,00	0	0	0	0,00	0,00	0.184114444639637
c960	c960.a1	c960.a1.a1	tr|Q2RH95|Q2RH95_MOOTA GTP-binding protein TypA OS=Moorella thermoacetica (strain ATCC 39073 / JCM 9320) GN=Moth_1894 PE=4 SV=1	1	1	0	0,67	0,58	2	0	0	0,67	1,15	1
c961	c961.a1	c961.a1.a1	tr|Q2RLN1|Q2RLN1_MOOTA Type II secretion system protein E OS=Moorella thermoacetica (strain ATCC 39073 / JCM 9320) GN=Moth_0324 PE=4 SV=1	0	0	0	0,00	0,00	1	0	3	1,33	1,53	0.110323088996889
c962	c962.a1	c962.a1.a1	tr|Q2RM51|Q2RM51_MOOTA Shikimate/quinate 5-dehydrogenase OS=Moorella thermoacetica (strain ATCC 39073 / JCM 9320) GN=Moth_0150 PE=4 SV=1	3	0	0	1,00	1,73	0	0	1	0,33	0,58	0.577484864651436
c963	c963.a1	c963.a1.a1	tr|Q2RLQ9|Q2RLQ9_MOOTA Protein RecA OS=Moorella thermoacetica (strain ATCC 39073 / JCM 9320) GN=recA PE=3 SV=1	2	1	0	1,00	1,00	0	0	1	0,33	0,58	0.577484864651436
c964	c964.a1	c964.a1.a1	sp|Q2RGM7|CAH_MOOTA Cyanuric acid amidohydrolase OS=Moorella thermoacetica (strain ATCC 39073 / JCM 9320) GN=Moth_2120 PE=1 SV=1	3	0	1	1,33	1,53	0	0	0	0,00	0,00	0.110323088996889
c965	c965.a1	c965.a1.a1	tr|Q2RIW4|Q2RIW4_MOOTA Transcriptional regulator, GntR family OS=Moorella thermoacetica (strain ATCC 39073 / JCM 9320) GN=Moth_1312 PE=4 SV=1	0	0	0	0,00	0,00	1	1	2	1,33	0,58	0.110323088996889
c966	c966.a1	c966.a1.a1	tr|Q2RG60|Q2RG60_MOOTA Peptidase M20D, amidohydrolase OS=Moorella thermoacetica (strain ATCC 39073 / JCM 9320) GN=Moth_2292 PE=4 SV=1	1	2	0	1,00	1,00	0	1	0	0,33	0,58	0.577484864651436
c967	c967.a1	c967.a1.a1	tr|Q2RHP3|Q2RHP3_MOOTA Pseudouridylate synthase OS=Moorella thermoacetica (strain ATCC 39073 / JCM 9320) GN=Moth_1745 PE=4 SV=1	1	1	0	0,67	0,58	0	0	2	0,67	1,15	1
c968	c968.a1	c968.a1.a1	tr|Q2RL45|Q2RL45_MOOTA ACT domain protein OS=Moorella thermoacetica (strain ATCC 39073 / JCM 9320) GN=Moth_0514 PE=4 SV=1	0	0	1	0,33	0,58	0	0	0	0,00	0,00	0.507188607290642
c969	c969.a1	c969.a1.a1	tr|Q2RJC5|Q2RJC5_MOOTA Uncharacterized protein OS=Moorella thermoacetica (strain ATCC 39073 / JCM 9320) GN=Moth_1150 PE=4 SV=1	2	1	1	1,33	0,58	0	0	0	0,00	0,00	0.110323088996889
c970	c970.a1	c970.a1.a1	sp|Q2RIV4|DER_MOOTA GTPase Der OS=Moorella thermoacetica (strain ATCC 39073 / JCM 9320) GN=der PE=3 SV=1	0	0	0	0,00	0,00	1	1	2	1,33	0,58	0.110323088996889
c971	c971.a1	c971.a1.a1	tr|Q2RGH6|Q2RGH6_MOOTA Probable molybdenum cofactor guanylyltransferase OS=Moorella thermoacetica (strain ATCC 39073 / JCM 9320) GN=mobA PE=3 SV=1	0	0	0	0,00	0,00	1	0	2	1,00	1,00	0.184114444639637
c972	c972.a1	c972.a1.a1	sp|Q2RJF1|END4_MOOTA Probable endonuclease 4 OS=Moorella thermoacetica (strain ATCC 39073 / JCM 9320) GN=nfo PE=3 SV=1	0	0	0	0,00	0,00	2	1	1	1,33	0,58	0.110323088996889
c973	c973.a1	c973.a1.a1	tr|Q2RI71|Q2RI71_MOOTA HAD-superfamily phosphatase subfamily IIIA OS=Moorella thermoacetica (strain ATCC 39073 / JCM 9320) GN=Moth_1559 PE=4 SV=1	2	0	0	0,67	1,15	1	1	0	0,67	0,58	1
c974	c974.a1	c974.a1.a1	tr|Q2RKF8|Q2RKF8_MOOTA Uncharacterized protein OS=Moorella thermoacetica (strain ATCC 39073 / JCM 9320) GN=Moth_0763 PE=4 SV=1	2	0	0	0,67	1,15	0	1	1	0,67	0,58	1
c975	c975.a1	c975.a1.a1	tr|Q2RLH7|Q2RLH7_MOOTA Pyruvate ferredoxin oxidoreductase, alpha subunit OS=Moorella thermoacetica (strain ATCC 39073 / JCM 9320) GN=Moth_0378 PE=4 SV=1	1	2	1	1,33	0,58	0	0	0	0,00	0,00	0.110323088996889
c976	c976.a1	c976.a1.a1	tr|Q2RJC4|Q2RJC4_MOOTA Uncharacterized protein OS=Moorella thermoacetica (strain ATCC 39073 / JCM 9320) GN=Moth_1151 PE=4 SV=1	3	1	0	1,33	1,53	0	0	0	0,00	0,00	0.110323088996889
c977	c977.a1	c977.a1.a1	tr|Q2RHW2|Q2RHW2_MOOTA UBA/THIF-type NAD/FAD binding fold protein OS=Moorella thermoacetica (strain ATCC 39073 / JCM 9320) GN=Moth_1675 PE=4 SV=1	0	0	0	0,00	0,00	1	1	2	1,33	0,58	0.110323088996889
c978	c978.a1	c978.a1.a1	tr|Q2RKE1|Q2RKE1_MOOTA Flagellar OS=Moorella thermoacetica (strain ATCC 39073 / JCM 9320) GN=Moth_0780 PE=4 SV=1	0	0	3	1,00	1,73	0	0	0	0,00	0,00	0.184114444639637
c979	c979.a1	c979.a1.a1	tr|Q2RIW7|Q2RIW7_MOOTA O-acetylhomoserine sulfhydrolase OS=Moorella thermoacetica (strain ATCC 39073 / JCM 9320) GN=Moth_1309 PE=3 SV=1	2	0	0	0,67	1,15	0	0	2	0,67	1,15	1
c980	c980.a1	c980.a1.a1	sp|Q2RLY7|FABZ_MOOTA 3-hydroxyacyl-[acyl-carrier-protein] dehydratase FabZ OS=Moorella thermoacetica (strain ATCC 39073 / JCM 9320) GN=fabZ PE=3 SV=1	0	1	1	0,67	0,58	0	0	0	0,00	0,00	0.293144162359273
c981	c981.a1	c981.a1.a1	tr|Q2RKZ0|Q2RKZ0_MOOTA Transporter, UIT6 family OS=Moorella thermoacetica (strain ATCC 39073 / JCM 9320) GN=Moth_0569 PE=4 SV=1	1	1	2	1,33	0,58	0	0	0	0,00	0,00	0.110323088996889
c982	c982.a1	c982.a1.a1	tr|Q2RFW2|Q2RFW2_MOOTA Threonylcarbamoyl-AMP synthase OS=Moorella thermoacetica (strain ATCC 39073 / JCM 9320) GN=Moth_2395 PE=3 SV=1	0	0	0	0,00	0,00	0	2	1	1,00	1,00	0.184114444639637
c983	c983.a1	c983.a1.a1	tr|Q2RFL0|Q2RFL0_MOOTA Uncharacterized protein OS=Moorella thermoacetica (strain ATCC 39073 / JCM 9320) GN=Moth_2497 PE=4 SV=1	0	1	1	0,67	0,58	0	0	0	0,00	0,00	0.293144162359273
c984	c984.a1	c984.a1.a1	tr|Q2RL65|Q2RL65_MOOTA CRISPR-associated exonuclease, Cas4 family OS=Moorella thermoacetica (strain ATCC 39073 / JCM 9320) GN=Moth_0494 PE=4 SV=1	0	0	0	0,00	0,00	1	1	2	1,33	0,58	0.110323088996889
c985	c985.a1	c985.a1.a1	sp|Q2RIB9|DXS_MOOTA 1-deoxy-D-xylulose-5-phosphate synthase OS=Moorella thermoacetica (strain ATCC 39073 / JCM 9320) GN=dxs PE=3 SV=1	0	0	1	0,33	0,58	1	0	2	1,00	1,00	0.577484864651436
c986	c986.a1	c986.a1.a1	tr|Q2RLZ7|Q2RLZ7_MOOTA Transcriptional regulator OS=Moorella thermoacetica (strain ATCC 39073 / JCM 9320) GN=Moth_0207 PE=4 SV=1	0	0	0	0,00	0,00	1	1	2	1,33	0,58	0.110323088996889
c987	c987.a1	c987.a1.a1	tr|Q2RG79|Q2RG79_MOOTA Transcriptional regulator, LacI family OS=Moorella thermoacetica (strain ATCC 39073 / JCM 9320) GN=Moth_2273 PE=4 SV=1	0	0	0	0,00	0,00	1	0	2	1,00	1,00	0.184114444639637
c988	c988.a1	c988.a1.a1	tr|Q2RIQ3|Q2RIQ3_MOOTA GerA spore germination protein OS=Moorella thermoacetica (strain ATCC 39073 / JCM 9320) GN=Moth_1373 PE=4 SV=1	1	2	0	1,00	1,00	0	0	0	0,00	0,00	0.184114444639637
c989	c989.a1	c989.a1.a1	tr|Q2RJL8|Q2RJL8_MOOTA Polysaccharide deacetylase OS=Moorella thermoacetica (strain ATCC 39073 / JCM 9320) GN=Moth_1057 PE=4 SV=1	0	0	1	0,33	0,58	0	0	0	0,00	0,00	0.507188607290642
c990	c990.a1	c990.a1.a1	tr|Q2RLG6|Q2RLG6_MOOTA Transposase IS3/IS911 OS=Moorella thermoacetica (strain ATCC 39073 / JCM 9320) GN=Moth_0294 PE=4 SV=1	0	0	0	0,00	0,00	0	2	1	1,00	1,00	0.184114444639637
c991	c991.a1	c991.a1.a1	sp|Q2RJP8|TRMFO_MOOTA Methylenetetrahydrofolate--tRNA-(uracil-5-)-methyltransferase TrmFO OS=Moorella thermoacetica (strain ATCC 39073 / JCM 9320) GN=trmFO PE=3 SV=1	0	0	0	0,00	0,00	2	1	0	1,00	1,00	0.184114444639637
c992	c992.a1	c992.a1.a1	tr|Q2RJY0|Q2RJY0_MOOTA Uncharacterized protein OS=Moorella thermoacetica (strain ATCC 39073 / JCM 9320) GN=Moth_0943 PE=4 SV=1	1	2	0	1,00	1,00	0	0	0	0,00	0,00	0.184114444639637
c993	c993.a1	c993.a1.a1	tr|Q2RGM6|Q2RGM6_MOOTA Uncharacterized protein OS=Moorella thermoacetica (strain ATCC 39073 / JCM 9320) GN=Moth_2121 PE=4 SV=1	1	2	0	1,00	1,00	0	0	0	0,00	0,00	0.184114444639637
c994	c994.a1	c994.a1.a1	tr|Q2RJC8|Q2RJC8_MOOTA Ferric uptake regulator, Fur family OS=Moorella thermoacetica (strain ATCC 39073 / JCM 9320) GN=Moth_1147 PE=3 SV=1	0	0	1	0,33	0,58	2	0	0	0,67	1,15	0.783844868175258
c995	c995.a1	c995.a1.a1	tr|Q2RG49|Q2RG49_MOOTA L-lactate transport OS=Moorella thermoacetica (strain ATCC 39073 / JCM 9320) GN=Moth_2303 PE=4 SV=1	0	0	1	0,33	0,58	0	0	0	0,00	0,00	0.507188607290642
c996	c996.a1	c996.a1.a1	tr|Q2RKG1|Q2RKG1_MOOTA Flagellin OS=Moorella thermoacetica (strain ATCC 39073 / JCM 9320) GN=Moth_0760 PE=3 SV=1	0	0	0	0,00	0,00	0	2	1	1,00	1,00	0.184114444639637
c997	c997.a1	c997.a1.a1	tr|Q2RM96|Q2RM96_MOOTA tRNA(Ile)-lysidine synthase OS=Moorella thermoacetica (strain ATCC 39073 / JCM 9320) GN=tilS PE=3 SV=1	2	1	0	1,00	1,00	0	0	0	0,00	0,00	0.184114444639637
c998	c998.a1	c998.a1.a1	tr|Q2RHE1|Q2RHE1_MOOTA Transcriptional regulator, TetR family OS=Moorella thermoacetica (strain ATCC 39073 / JCM 9320) GN=Moth_1848 PE=4 SV=1	0	0	2	0,67	1,15	0	0	1	0,33	0,58	0.783844868175258
c999	c999.a1	c999.a1.a1	tr|Q2RG11|Q2RG11_MOOTA Outer membrane protein-like protein OS=Moorella thermoacetica (strain ATCC 39073 / JCM 9320) GN=Moth_2342 PE=4 SV=1	0	0	0	0,00	0,00	0	2	0	0,67	1,15	0.293144162359273
d1000	d1000.a1	d1000.a1.a1	tr|Q2RL39|Q2RL39_MOOTA dITP/XTP pyrophosphatase OS=Moorella thermoacetica (strain ATCC 39073 / JCM 9320) GN=Moth_0520 PE=3 SV=1	0	2	0	0,67	1,15	0	0	0	0,00	0,00	0.293144162359273
d1001	d1001.a1	d1001.a1.a1	tr|Q2RJ98|Q2RJ98_MOOTA Uncharacterized protein OS=Moorella thermoacetica (strain ATCC 39073 / JCM 9320) GN=Moth_1177 PE=4 SV=1	0	0	2	0,67	1,15	0	0	0	0,00	0,00	0.293144162359273
d1002	d1002.a1	d1002.a1.a1	tr|Q2RJ91|Q2RJ91_MOOTA Replicative DNA helicase loader DnaI OS=Moorella thermoacetica (strain ATCC 39073 / JCM 9320) GN=Moth_1184 PE=4 SV=1	0	0	0	0,00	0,00	0	0	2	0,67	1,15	0.293144162359273
d1003	d1003.a1	d1003.a1.a1	tr|Q2RIY3|Q2RIY3_MOOTA Glutamate synthase (NADPH) GltB2 subunit OS=Moorella thermoacetica (strain ATCC 39073 / JCM 9320) GN=Moth_1292 PE=3 SV=1	0	0	0	0,00	0,00	2	0	0	0,67	1,15	0.293144162359273
d1004	d1004.a1	d1004.a1.a1	tr|Q2RLI7|Q2RLI7_MOOTA Radical SAM OS=Moorella thermoacetica (strain ATCC 39073 / JCM 9320) GN=Moth_0368 PE=4 SV=1	0	2	0	0,67	1,15	0	0	0	0,00	0,00	0.293144162359273
d1005	d1005.a1	d1005.a1.a1	tr|Q2RJZ6|Q2RJZ6_MOOTA Germination protease OS=Moorella thermoacetica (strain ATCC 39073 / JCM 9320) GN=gpr PE=3 SV=1	2	0	0	0,67	1,15	0	0	0	0,00	0,00	0.293144162359273
d1006	d1006.a1	d1006.a1.a1	tr|Q2RJS3|Q2RJS3_MOOTA Uncharacterized protein OS=Moorella thermoacetica (strain ATCC 39073 / JCM 9320) GN=Moth_1001 PE=4 SV=1	0	2	0	0,67	1,15	0	0	0	0,00	0,00	0.293144162359273
d1007	d1007.a1	d1007.a1.a1	tr|Q2RKW7|Q2RKW7_MOOTA Putative stage IV sporulation YqfD OS=Moorella thermoacetica (strain ATCC 39073 / JCM 9320) GN=Moth_0592 PE=4 SV=1	0	0	0	0,00	0,00	0	0	0	0,00	0,00	1
d1008	d1008.a1	d1008.a1.a1	tr|Q2RIN5|Q2RIN5_MOOTA Spore coat peptide assembly protein cotJB OS=Moorella thermoacetica (strain ATCC 39073 / JCM 9320) GN=Moth_1391 PE=4 SV=1	2	0	0	0,67	1,15	0	0	0	0,00	0,00	0.293144162359273

## Sheet: TableS4
Table S4: Peptides corresponding to proteins identified in Table S3
Group ID	Group ID to which the peptide belongs. A peptide only belongs to one group
Peptide ID	Peptide ID in the experiment
Sequence	Peptide sequence (All leucines are converted into Isoleucines)
Modifs	Peptide modification(s)
Charge	Charge state of the precursor
MH+ theo	Theoretical MH+ for this peptide
Subgroup ids	Sub-group ID list in which this peptide is present
Number of spectra	Number of peptide spectrum match
Group ID	Peptide ID	SequenceLI	Modifs	Charge	MH+ theo	Subgroup ids	Number of spectra
a1	pepa1a1	AFVIYIGEHDMVK		3	1521,777344	a1.a1	7
a1	pepa1a2	AFVIYIGEHDMVK	M11:+15.99491	2	1537,772339	a1.a1	23
a1	pepa1a3	AGMMFGGVTPGAR		2	1251,597656	a1.a1	5
a1	pepa1a4	AGMMFGGVTPGAR	M3:+15.99491	2	1267,592651	a1.a1	15
a1	pepa1a5	AGMMFGGVTPGAR	M3:+15.99491 - M4:+15.99491	2	1283,587524	a1.a1	17
a1	pepa1a6	AGMMFGGVTPGAREEQR		3	1793,842651	a1.a1	4
a1	pepa1a7	AGMMFGGVTPGAREEQR	M3:+15.99491	3	1809,837524	a1.a1	14
a1	pepa1a8	AGMMFGGVTPGAREEQR	M3:+15.99491 - M4:+15.99491	3	1825,832397	a1.a1	7
a1	pepa1a9	AGMMFGGVTPGAREEQRDYQR		3	2356,092529	a1.a1	1
a1	pepa1b10	AQVSPVINFENAR		2	1444,754761	a1.a1	21
a1	pepa1b11	ASYEINHAGPNQPIPK		2	1735,876587	a1.a1	22
a1	pepa1b12	ASYEINHAGPNQPIPKEGEID		3	2279,094238	a1.a1	2
a1	pepa1b13	ASYEINHAGPNQPIPKEGEIDPIK		3	2617,326172	a1.a1	2
a1	pepa1b14	ASYEINHAGPNQPIPKEGEIDPIKGIWK		3	3101,605957	a1.a1	3
a1	pepa1b15	CFSGEEVK	C1:+57.02146	2	955,4193726	a1.a1	5
a1	pepa1b16	CFSGEEVKK	C1:+57.02146 - C1:-17.02655	2	1066,487793	a1.a1	8
a1	pepa1b17	CFSGEEVKKIGDIPPIINR	C1:+57.02146 - C1:-17.02655	3	2155,12207	a1.a1	3
a1	pepa1b18	CFSGEEVKKIGDIPPIINR	C1:+57.02146	3	2172,148682	a1.a1	4
a1	pepa1b19	DFIHDDFVR		3	1163,54834	a1.a1	3
a1	pepa1b20	DFIHDDFVRR		3	1319,649536	a1.a1	4
a1	pepa1b21	DHAGMTPSGMTFSTIAGMIGGGTQTPGFMGIGR		3	3241,48999	a1.a1	2
a1	pepa1b22	DHAGMTPSGMTFSTIAGMIGGGTQTPGFMGIGR	M18:+15.99491	3	3257,485107	a1.a1	13
a1	pepa1b23	DHAGMTPSGMTFSTIAGMIGGGTQTPGFMGIGR	M18:+15.99491 - M29:+15.99491	3	3273,47998	a1.a1	20
a1	pepa1b24	DHAGMTPSGMTFSTIAGMIGGGTQTPGFMGIGR	M5:+15.99491 - M10:+15.99491 - M29:+15.99491	3	3289,474854	a1.a1	16
a1	pepa1b25	DHAGMTPSGMTFSTIAGMIGGGTQTPGFMGIGR	M5:+15.99491 - M10:+15.99491 - M18:+15.99491 - M29:+15.99491	3	3305,469727	a1.a1	17
a1	pepa1b26	EEFPAIVDR		2	1075,542358	a1.a1	3
a1	pepa1b27	EGEIDPIK		2	900,4677124	a1.a1	1
a1	pepa1b28	EGEIDPIKGIWK	E1:-18.01056	3	1366,737061	a1.a1	7
a1	pepa1b29	EGEIDPIKGIWK		2	1384,747559	a1.a1	17
a1	pepa1b30	EVYHGAITATSYAEIIINQAIR		2	2433,277588	a1.a1	64
a1	pepa1b31	EYMEVAR		2	897,4138794	a1.a1	2
a1	pepa1b32	EYMEVAREK		2	1154,551514	a1.a1	2
a1	pepa1b33	FGIKMVDWTIPGEAIIIGR		3	2116,162842	a1.a1	2
a1	pepa1b34	FGIKMVDWTIPGEAIIIGR	M5:+15.99491	2	2132,157715	a1.a1	7
a1	pepa1b35	FISADGGIAR		2	1006,531982	a1.a1	13
a1	pepa1b36	FKNYGEIIVAK		2	1281,720581	a1.a1	27
a1	pepa1b37	GDMYVEMGGNR	M7:+15.99491	2	1244,503906	a1.a1	9
a1	pepa1b38	GDMYVEMGGNRTPAFEIVR		3	2142,010986	a1.a1	4
a1	pepa1b39	GDMYVEMGGNRTPAFEIVR	M7:+15.99491	3	2158,006104	a1.a1	3
a1	pepa1b40	GDMYVEMGGNRTPAFEIVR	M3:+15.99491 - M7:+15.99491	3	2174,000977	a1.a1	6
a1	pepa1b41	GHPAITMDPIM		2	1182,564941	a1.a1	1
a1	pepa1b42	GHPAITMDPIM	M11:+15.99491	2	1198,559937	a1.a1	4
a1	pepa1b43	GHPAITMDPIM	M7:+15.99491 - M11:+15.99491	2	1214,55481	a1.a1	11
a1	pepa1b44	GITDETVDTFYSCVICQSFAPNHVCIVTPER	C13:+57.02146 - C16:+57.02146 - C25:+57.02146	3	3615,655762	a1.a1	19
a1	pepa1b45	IADETIGTTVDEIIPYIEEK		2	2249,143799	a1.a1	1
a1	pepa1b46	IADETIGTTVDEIIPYIEEKGHPAITMDPIM	M27:+15.99491 - M31:+15.99491	3	3444,68042	a1.a1	3
a1	pepa1b47	IAGEATWYAAEIIEAIR		3	1876,980835	a1.a1	19
a1	pepa1b48	IDIPINFGPAFEGESIR		2	1874,965088	a1.a1	9
a1	pepa1b49	IDIPINFGPAFEGESIRK		3	2003,060059	a1.a1	4
a1	pepa1b50	IFEGAIPEGK		2	1060,567749	a1.a1	1
a1	pepa1b51	IFEGAIPEGKEPVAIFR		2	1873,022217	a1.a1	11
a1	pepa1b52	IGDIPPIINR		2	1107,652466	a1.a1	15
a1	pepa1b53	IGDIPPIINRK		2	1235,747559	a1.a1	18
a1	pepa1b54	IGIDYIAYPIGNFTQIVHAANYAIR		3	2793,472656	a1.a1	7
a1	pepa1b55	IHDFINYGEGIWHTGQR		3	2042,983643	a1.a1	19
a1	pepa1b56	IKIDIPINFGPAFEGESIR		2	2116,144043	a1.a1	27
a1	pepa1b57	IKIDIPINFGPAFEGESIRK		3	2244,239014	a1.a1	1
a1	pepa1b58	IPIGIIVDIYGR		2	1328,794067	a1.a1	12
a1	pepa1b59	IPIGIIVDIYGRK		3	1456,889038	a1.a1	13
a1	pepa1b60	IRAFVIYIGEHDMVK		3	1790,962646	a1.a1	4
a1	pepa1b61	IRAFVIYIGEHDMVK	M13:+15.99491	3	1806,95752	a1.a1	4
a1	pepa1b62	IVQIAMETR	M6:+15.99491	2	1076,577271	a1.a1	3
a1	pepa1b63	KFISADGGIAR		2	1134,626953	a1.a1	20
a1	pepa1b64	KGDMYVEMGGNR		3	1356,603882	a1.a1	4
a1	pepa1b65	KGDMYVEMGGNR	M4:+15.99491	2	1372,598755	a1.a1	8
a1	pepa1b66	KGDMYVEMGGNRTPAFEIVR		3	2270,106201	a1.a1	6
a1	pepa1b67	KIGDIPPIINR		2	1235,747559	a1.a1	14
a1	pepa1b68	KIGDIPPIINRK		3	1363,842407	a1.a1	7
a1	pepa1b69	KMQADFEGVIER		2	1422,704956	a1.a1	12
a1	pepa1b70	KMQADFEGVIER	M2:+15.99491	2	1438,699951	a1.a1	19
a1	pepa1b71	KMQADFEGVIERR		3	1578,806152	a1.a1	3
a1	pepa1b72	KRAQVSPVINFENAR		2	1728,950806	a1.a1	12
a1	pepa1b73	MKEEFPAIVDR		2	1334,677734	a1.a1	11
a1	pepa1b74	MKEEFPAIVDR	M1:+15.99491	2	1350,672607	a1.a1	21
a1	pepa1b75	MKEEFPAIVDRVQVTIFTDEAK		3	2566,32251	a1.a1	7
a1	pepa1b76	MQADFEGVIER		2	1294,609985	a1.a1	1
a1	pepa1b77	MQADFEGVIER	M1:+15.99491	2	1310,604858	a1.a1	8
a1	pepa1b78	MQADFEGVIERR		3	1450,71106	a1.a1	8
a1	pepa1b79	MQADFEGVIERR	M1:+15.99491	3	1466,706055	a1.a1	12
a1	pepa1b80	MRGITDETVDTFYSCVICQSFAPNHVCIVTPER	C15:+57.02146 - C18:+57.02146 - C27:+57.02146 - M1:+15.99491	3	3918,792236	a1.a1	1
a1	pepa1b81	MTDFDKIFEGAIPEGK	M1:+15.99491	3	1813,868042	a1.a1	1
a1	pepa1b82	MTDFDKIFEGAIPEGKEPVAIFR		3	2610,327637	a1.a1	7
a1	pepa1b83	MVDWTIPGEAIIIGR		2	1670,893921	a1.a1	24
a1	pepa1b84	MVDWTIPGEAIIIGR	M1:+15.99491	2	1686,888794	a1.a1	66
a1	pepa1b85	NYGEIIVAK		2	1006,55719	a1.a1	10
a1	pepa1b86	QIPDWFFSVEDYDK		2	1788,812012	a1.a1	4
a1	pepa1b87	QIPDWFFSVEDYDKIVQIAMETR	M20:+15.99491	3	2846,371094	a1.a1	5
a1	pepa1b88	RAQVSPVINFENAR		3	1600,855835	a1.a1	14
a1	pepa1b89	RIHDFINYGEGIWHTGQR		3	2199,084717	a1.a1	12
a1	pepa1b90	SIKDFIHDDFVR		2	1491,759521	a1.a1	33
a1	pepa1b91	SIKDFIHDDFVRR		2	1647,860596	a1.a1	18
a1	pepa1b92	SVEEGIGEDFIDK		2	1437,674805	a1.a1	7
a1	pepa1b93	SVEEGIGEDFIDKIADETIGTTVDEIIPYIEEK		3	3667,800537	a1.a1	2
a1	pepa1b94	SVNDYIYTASNR		2	1402,660034	a1.a1	21
a1	pepa1b95	TAAAFGAIFTGFPVITDQPIPEDK		3	2506,286865	a1.a1	13
a1	pepa1b96	TDFDKIFEGAIPEGK		3	1666,832642	a1.a1	4
a1	pepa1b97	TDFDKIFEGAIPEGKEPVAIFR		3	2479,287109	a1.a1	21
a1	pepa1b98	TDFDKIFEGAIPEGKEPVAIFR	T1:+42.01057	3	2521,297607	a1.a1	6
a1	pepa1b99	TPAFEIVR		2	932,5203857	a1.a1	15
a1	pepa1c100	TVSESEITDGK		2	1165,558716	a1.a1	4
a1	pepa1c101	TVSESEITDGKIEVIGPDIDQIPEGSK		3	2856,436523	a1.a1	22
a1	pepa1c102	TVSESEITDGKIEVIGPDIDQIPEGSKIPIGIIVDIYGR		3	4166,211914	a1.a1	2
a1	pepa1c103	TYGPDHPVGYPDTAYYIPVIR		3	2394,177002	a1.a1	26
a1	pepa1c104	TYIVSKKFISADGGIAR		3	1826,017456	a1.a1	1
a1	pepa1c105	VGICGAVSWIDAK	C4:+57.02146	2	1375,704346	a1.a1	27
a1	pepa1c106	VKEYMEVAR		3	1124,577271	a1.a1	14
a1	pepa1c107	VKEYMEVAR	M5:+15.99491	3	1140,572144	a1.a1	6
a1	pepa1c108	VKEYMEVAREK		3	1381,714844	a1.a1	3
a1	pepa1c109	VQVTIFTDEAK		2	1250,663086	a1.a1	10
a1	pepa1c110	VQVTIFTDEAKVK		2	1477,826538	a1.a1	3
a1	pepa1c111	VSKDAVAKGFR		3	1177,669189	a1.a1	7
a1	pepa1c112	YKPDEPIIPPPWTGFIGD		3	2042,027344	a1.a1	6
a1	pepa1c113	YKPDEPIIPPPWTGFIGDPVVR		3	2493,318115	a1.a1	28
a1	pepa1c114	YKPDEPIIPPPWTGFIGDPVVRR		3	2649,419189	a1.a1	15
a2	pepa2a1	AAKQIAFDVEAR		2	1318,711792	a2.a1	1
a2	pepa2a2	AAVEEGIVPGGGATIVHAIPAVEK		2	2285,250488	a2.a1	16
a2	pepa2a3	AAVEEGIVPGGGATIVHAIPAVEKIQAEGDEAVGVR		3	3509,860352	a2.a1	4
a2	pepa2a4	AAVEEGIVPGGGTAIVR		2	1595,87561	a2.a2	13
a2	pepa2a5	AGIVDPAKVTR		2	1126,658325	a2.a1	16
a2	pepa2a6	AIEEPIR		2	827,4625854	a2.a1	2
a2	pepa2a7	AIEEPIRQIAANAGIEGSVIVER		3	2435,325684	a2.a1	15
a2	pepa2a8	AIEEPMRQIAANAGVDGSVVVEK		3	2383,229004	a2.a2	3
a2	pepa2a9	AIEEPMRQIAANAGVDGSVVVEK	M6:+15.99491	3	2399,223877	a2.a2	11
a2	pepa2b10	AIEEPMRQIAANAGVDGSVVVEKVR		3	2638,398438	a2.a2	1
a2	pepa2b11	AIEKGVSTVAQAVK		2	1400,811157	a2.a1	12
a2	pepa2b12	AIEKGVSTVAQAVKVTIGPK		3	1996,180542	a2.a1	3
a2	pepa2b13	AKQIAFDVEAR		3	1247,674683	a2.a1	9
a2	pepa2b14	AKQIAFDVEARR		3	1403,775757	a2.a1	1
a2	pepa2b15	AKQVVFDREAR		3	1318,723022	a2.a2	11
a2	pepa2b16	AKQVVFDREAREAIEK		3	1889,024414	a2.a2	3
a2	pepa2b17	AKQVVFDREAREAIEKGITK		3	2288,272461	a2.a2	1
a2	pepa2b18	AMMEDIAIITGGTFISEDIGVK	M2:+15.99491 - M3:+15.99491	3	2343,14624	a2.a1	1
a2	pepa2b19	AMMEDIAIITGGTFISEDIGVKIENVDINMIGR	M2:+15.99491 - M3:+15.99491 - M30:+15.99491	3	3613,780029	a2.a1	1
a2	pepa2b20	APAMPPGGGMDY	M4:+15.99491 - M10:+15.99491	2	1195,476196	a2.a1	8
a2	pepa2b21	AQTAIDGVQAQGDEITGVR		2	1928,967651	a2.a2	37
a2	pepa2b22	AVAAVVENIK		2	1013,599426	a2.a2	4
a2	pepa2b23	AVETVVDEIK		2	1102,599487	a2.a1	3
a2	pepa2b24	AVETVVDEIKK		2	1230,694458	a2.a1	14
a2	pepa2b25	AVETVVDEIKKISIPVESK		3	2084,185303	a2.a1	3
a2	pepa2b26	DGVITVEESK		2	1076,547363	a2.a1 a2.a2	4
a2	pepa2b27	DGVITVEESKGMETAVDVVEGMQFDR	M12:+15.99491 - M22:+15.99491	3	2873,318359	a2.a2	6
a2	pepa2b28	DGVITVEESKGTATTVEVVEGMEFDR		3	2798,340576	a2.a1	2
a2	pepa2b29	DGVITVEESKGTATTVEVVEGMEFDR	M22:+15.99491	3	2814,335449	a2.a1	4
a2	pepa2b30	DGVTVAKEIEIKDPYENMGAQICR	C23:+57.02146	3	2736,333496	a2.a1	3
a2	pepa2b31	DSISQVASISANDPQIGAIVADAMEK		3	2630,298096	a2.a2	1
a2	pepa2b32	EGMKNVAAGANPMFMK	M3:+15.99491 - M13:+15.99491	3	1727,791748	a2.a2	1
a2	pepa2b33	EGMKNVAAGANPMFMK	M3:+15.99491 - M13:+15.99491 - M15:+15.99491	3	1743,786743	a2.a2	5
a2	pepa2b34	EIEIKDPYENMGAQICR	C16:+57.02146	2	2065,968506	a2.a1	11
a2	pepa2b35	EIEIKDPYENMGAQICR	C16:+57.02146 - M11:+15.99491	2	2081,962891	a2.a1	13
a2	pepa2b36	EIGEIIADAMEK		3	1318,65625	a2.a1	1
a2	pepa2b37	EIGEIIADAMEK	M10:+15.99491	2	1334,651245	a2.a1	7
a2	pepa2b38	EKTTIVEGYGK		2	1224,647461	a2.a1	6
a2	pepa2b39	EKTTIVEGYGKK		2	1352,742432	a2.a1	13
a2	pepa2b40	ESIAHVASIAANER		2	1467,755493	a2.a1	13
a2	pepa2b41	ESIAHVASIAANEREIGEIIADAMEK		3	2767,393555	a2.a1	6
a2	pepa2b42	ESIAHVASIAANEREIGEIIADAMEK	M24:+15.99491	3	2783,388428	a2.a1	2
a2	pepa2b43	EVASKTNDVAGDGTTTACVIAQAIVR	C18:+57.02146	3	2647,335938	a2.a2	3
a2	pepa2b44	EVEIEDPIENVGAIIVR		2	1895,012451	a2.a2	14
a2	pepa2b45	EYEESTSDYDREK		2	1650,677002	a2.a2	17
a2	pepa2b46	EYEESTSDYDREKIQER	E1:-18.01056	3	2158,952881	a2.a2	1
a2	pepa2b47	EYEESTSDYDREKIQER		3	2176,963379	a2.a2	11
a2	pepa2b48	EYVNIFEAGIVDPIK		2	1706,900024	a2.a2	8
a2	pepa2b49	EYVNIFEAGIVDPIKVTR		3	2063,117676	a2.a2	16
a2	pepa2b50	FGAPTITNDGVTIAK		2	1504,801025	a2.a2	5
a2	pepa2b51	FGAPTITNDGVTIAKEVEIEDPIENVGAIIVR		3	3380,795166	a2.a2	3
a2	pepa2b52	FGSPVITK		2	848,4880981	a2.a1	8
a2	pepa2b53	FGSPVITKDGVTVAK		2	1518,853027	a2.a1	16
a2	pepa2b54	GIDRAVETVVDEIK		3	1543,833008	a2.a1	1
a2	pepa2b55	GIEKAVAAVVENIK		2	1440,842529	a2.a2	6
a2	pepa2b56	GITKITEAVR		3	1087,647461	a2.a2	2
a2	pepa2b57	GTATTVEVVEGMEFDR		3	1740,811279	a2.a1	1
a2	pepa2b58	GTATTVEVVEGMEFDR	M12:+15.99491	2	1756,806152	a2.a1	6
a2	pepa2b59	GTFTCVAVK	C5:+57.02146	2	982,5029907	a2.a2	2
a2	pepa2b60	GTFTCVAVKAPAFGDR	C5:+57.02146	2	1696,848022	a2.a2	3
a2	pepa2b61	GTFTCVAVKAPAFGDRR	C5:+57.02146	3	1852,949097	a2.a2	1
a2	pepa2b62	GTINCAAVK	C5:+57.02146	2	933,482605	a2.a1	3
a2	pepa2b63	GTINCAAVKAPGFGDR	C5:+57.02146	2	1633,81189	a2.a1	6
a2	pepa2b64	GTINCAAVKAPGFGDRR	C5:+57.02146	3	1789,912964	a2.a1	2
a2	pepa2b65	GVSTVAQAVK		2	959,5524292	a2.a1	6
a2	pepa2b66	GVSTVAQAVKVTIGPK		2	1554,921753	a2.a1	3
a2	pepa2b67	GYISPYMVTDNER	M7:+15.99491	2	1560,700317	a2.a2	6
a2	pepa2b68	GYISPYMVTDNERMEAVIEEPYIIITDK	M7:+15.99491 - M14:+15.99491	3	3321,59082	a2.a2	4
a2	pepa2b69	GYVSPYFVTNTEAMEAEFEEPYIIIHEK		3	3306,55542	a2.a1	6
a2	pepa2b70	GYVSPYFVTNTEAMEAEFEEPYIIIHEK	M14:+15.99491	3	3322,550537	a2.a1	7
a2	pepa2b71	GYVSPYFVTNTEAMEAEFEEPYIIIHEKK	M14:+15.99491	3	3450,645508	a2.a1	3
a2	pepa2b72	HRVEDAIAATR		2	1238,6604	a2.a1	16
a2	pepa2b73	IAGGVAVIR		2	855,5415039	a2.a1	8
a2	pepa2b74	IAKEKTTIVEGYGKK		3	1664,958618	a2.a1	3
a2	pepa2b75	IEDAIAATR		2	959,5161133	a2.a2	5
a2	pepa2b76	IQAEGDEAVGVR		2	1243,628052	a2.a1	24
a2	pepa2b77	IRGTFTCVAVK	C7:+57.02146	3	1251,688232	a2.a2	2
a2	pepa2b78	IRGTINCAAVK	C7:+57.02146	2	1202,667847	a2.a1	9
a2	pepa2b79	IRGTINCAAVKAPGFGDR	C7:+57.02146	3	1902,99707	a2.a1	2
a2	pepa2b80	ISAINDIIPIIEK		2	1438,852051	a2.a1	16
a2	pepa2b81	ISAINDIIPIIEKVVR		3	1793,089844	a2.a1	3
a2	pepa2b82	ISIPVESK		2	872,5092163	a2.a1	3
a2	pepa2b83	ISIPVESKESIAHVASIAANER		3	2321,246338	a2.a1	5
a2	pepa2b84	ITAVADIVPVIER		2	1395,821045	a2.a2	13
a2	pepa2b85	KAMMEDIAIITGGTFISEDIGVK	M3:+15.99491 - M4:+15.99491	3	2471,241211	a2.a1	2
a2	pepa2b86	KFGAPTITNDGVTIAK		2	1632,895996	a2.a2	8
a2	pepa2b87	KFGAPTITNDGVTIAKEVEIEDPIENVGAIIVR		3	3508,890137	a2.a2	3
a2	pepa2b88	KFGSPVITK		2	976,5830078	a2.a1	7
a2	pepa2b89	KFGSPVITKDGVTVAK		2	1646,947998	a2.a1	17
a2	pepa2b90	KGIDRAVETVVDEIKK		3	1800,022949	a2.a1	1
a2	pepa2b91	KHRVEDAIAATR		2	1366,755371	a2.a1	17
a2	pepa2b92	KISAINDIIPIIEK		2	1566,946899	a2.a1	26
a2	pepa2b93	KISAINDIIPIIEKVVR		3	1921,184937	a2.a1	3
a2	pepa2b94	KISIPVESK		2	1000,604126	a2.a1	2
a2	pepa2b95	KITAVADIVPVIER		3	1523,916016	a2.a2	7
a2	pepa2b96	KMRIEDAIAATR		3	1374,752563	a2.a2	1
a2	pepa2b97	KQIEETDSDYDREK		3	1755,803589	a2.a1	9
a2	pepa2b98	KQIEETDSDYDREKIQER		3	2282,089844	a2.a1	3
a2	pepa2b99	MEAVIEEPYIIITDK		2	1763,91394	a2.a2	1
a2	pepa2c100	MEAVIEEPYIIITDKK		3	1892,009033	a2.a2	5
a2	pepa2c101	MEAVIEEPYIIITDKK	M1:+15.99491	3	1908,003906	a2.a2	6
a2	pepa2c102	MRIEDAIAATR	M1:+15.99491	3	1262,652588	a2.a2	12
a2	pepa2c103	NVAAGANPIFVK		2	1200,67395	a2.a1	8
a2	pepa2c104	NVAAGANPIFVKK		2	1328,768921	a2.a1	12
a2	pepa2c105	NVAAGANPMFMK	M9:+15.99491	2	1266,597412	a2.a2	2
a2	pepa2c106	NVAAGANPMFMK	M9:+15.99491 - M11:+15.99491	2	1282,592285	a2.a2	7
a2	pepa2c107	NVAAGANPMFMKR		3	1406,703613	a2.a2	1
a2	pepa2c108	NVAAGANPMFMKR	M9:+15.99491	2	1422,698486	a2.a2	2
a2	pepa2c109	NVAAGANPMFMKR	M9:+15.99491 - M11:+15.99491	3	1438,693359	a2.a2	14
a2	pepa2c110	PYENMGAQICR	C10:+57.02146 - M5:+15.99491	2	1354,588257	a2.a1	8
a2	pepa2c111	QIAANAGIEGSVIVER	Q1:-17.02655	2	1609,854858	a2.a1	1
a2	pepa2c112	QIAANAGIEGSVIVER		2	1626,881348	a2.a1	14
a2	pepa2c113	QIAANAGVDGSVVVEK		2	1556,828247	a2.a2	10
a2	pepa2c114	QIAANAGVDGSVVVEKVR		3	1811,997803	a2.a2	3
a2	pepa2c115	QIAFDVEAR	Q1:-17.02655	2	1031,516113	a2.a1	7
a2	pepa2c116	QIAFDVEAR		2	1048,542603	a2.a1	7
a2	pepa2c117	QIAFDVEARR	Q1:-17.02655	2	1187,617188	a2.a1	6
a2	pepa2c118	QIAFDVEARR		2	1204,643677	a2.a1	14
a2	pepa2c119	QIEETDSDYDR		2	1370,571045	a2.a1	2
a2	pepa2c120	QIEETDSDYDREK	Q1:-17.02655	2	1610,682129	a2.a1	11
a2	pepa2c121	QIEETDSDYDREK		2	1627,708618	a2.a1	19
a2	pepa2c122	QIEETDSDYDREKIQER	Q1:-17.02655	2	2136,968506	a2.a1	10
a2	pepa2c123	QIEETDSDYDREKIQER		2	2153,995117	a2.a1	18
a2	pepa2c124	QSGDSMGFNAATR		2	1341,585571	a2.a2	6
a2	pepa2c125	QSGDSMGFNAATR	M6:+15.99491	2	1357,580444	a2.a2	19
a2	pepa2c126	QVRVGKEETTIVEGR		3	1700,929443	a2.a2	4
a2	pepa2c127	QVVFDREAR		2	1119,590942	a2.a2	2
a2	pepa2c128	QVVFDREAREAIEK	Q1:-17.02655	3	1672,865723	a2.a2	1
a2	pepa2c129	RAIEEPIR		2	983,5637207	a2.a1	1
a2	pepa2c130	RAIEEPIRQIAANAGIEGSVIVER		3	2591,426758	a2.a1	2
a2	pepa2c131	RAIEKGVSTVAQAVK		2	1556,912354	a2.a1	6
a2	pepa2c132	REYEESTSDYDREK		3	1806,778076	a2.a2	8
a2	pepa2c133	REYEESTSDYDREKIQER		3	2333,064453	a2.a2	5
a2	pepa2c134	SAIENAASIASIVITTESIIADIPEEEPPVPGGGMPPM	M35:+15.99491 - M38:+15.99491	3	3835,887207	a2.a2	3
a2	pepa2c135	SAIQNAASIASMIITTEAIIAEIPKEEK		3	2942,575928	a2.a1	6
a2	pepa2c136	SAIQNAASIASMIITTEAIIAEIPKEEK	M12:+15.99491	3	2958,570801	a2.a1	6
a2	pepa2c137	SEQPGIGFDAVKEEYVDMIK		2	2255,090576	a2.a1	9
a2	pepa2c138	SEQPGIGFDAVKEEYVDMIK	M18:+15.99491	3	2271,085449	a2.a1	11
a2	pepa2c139	TGKPIIIICEDMEGEAIATIVVNK	C9:+57.02146	3	2614,383545	a2.a2	1
a2	pepa2c140	TGKPIIIICEDMEGEAIATIVVNK	C9:+57.02146 - M12:+15.99491	3	2630,378418	a2.a2	3
a2	pepa2c141	TGKPIVIIAEDIEGEAIATIVVNK		3	2493,417969	a2.a1	16
a2	pepa2c142	TGKPIVIIAEDIEGEAIATIVVNKIR		3	2762,603027	a2.a1	2
a2	pepa2c143	TNDVAGDGTTTACVIAQAIVR	C13:+57.02146	2	2133,060791	a2.a2	24
a2	pepa2c144	TNDVAGDGTTTATVIAQAIMIEGIK		3	2490,275879	a2.a1	5
a2	pepa2c145	TNDVAGDGTTTATVIAQAIMIEGIK	M20:+15.99491	3	2506,270996	a2.a1	21
a2	pepa2c146	TNDVAGDGTTTATVIAQAIMIEGIKNVAAGANPIFVK		3	3671,931641	a2.a1	1
a2	pepa2c147	TNDVAGDGTTTATVIAQAIMIEGIKNVAAGANPIFVK	M20:+15.99491	3	3687,926514	a2.a1	3
a2	pepa2c148	TTIVEGYGK		2	967,5098877	a2.a1	6
a2	pepa2c149	TTIVEGYGKK		2	1095,604858	a2.a1	11
a2	pepa2c150	TTIVEGYGKKEAVDGR		2	1722,902466	a2.a1	7
a2	pepa2c151	VEDAIAATR		2	945,5004272	a2.a1	8
a2	pepa2c152	VGAATETEIK		2	1018,54187	a2.a1	2
a2	pepa2c153	VGAATETEIKEK		2	1275,679443	a2.a1	20
a2	pepa2c154	VGAATETEIKEKK		3	1403,774536	a2.a1	17
a2	pepa2c155	VGAATETEIKEKKHRVEDAIAATR		3	2623,416504	a2.a1	1
a2	pepa2c156	VGKDGVITVEESK		2	1360,7323	a2.a1 a2.a2	19
a2	pepa2c157	VGKEETTIVEGR		2	1317,701294	a2.a2	15
a2	pepa2c158	VGKEETTIVEGRGKEEAIEAR		3	2301,204834	a2.a2	3
a2	pepa2c159	VRQSGDSMGFNAATR		3	1596,755127	a2.a2	2
a2	pepa2c160	VRQSGDSMGFNAATR	M8:+15.99491	3	1612,75	a2.a2	11
a2	pepa2c161	VRSEQPGIGFDAVK		3	1502,796631	a2.a1	1
a2	pepa2c162	VRSEQPGIGFDAVKEEYVDMIK		3	2510,26001	a2.a1	7
a3	pepa3a1	AIEDFR		2	750,378479	a3.a1	4
a3	pepa3a2	AIEDFRR		2	906,4796143	a3.a1	11
a3	pepa3a3	APDYSVKDEAK		2	1222,595459	a3.a1	29
a3	pepa3a4	ATDGPGSRGICGASAWTIVAR	C11:+57.02146	3	2103,040283	a3.a1	1
a3	pepa3a5	AVDIIMAMANDIGVDTPK		3	1873,940186	a3.a1	13
a3	pepa3a6	AVDIIMAMANDIGVDTPK	M8:+15.99491	2	1889,935059	a3.a1	37
a3	pepa3a7	AVDIIMAMANDIGVDTPK	M6:+15.99491 - M8:+15.99491	2	1905,930054	a3.a1	14
a3	pepa3a8	AVDIIMAMANDIGVDTPKVPFVASAPEAMSGK		3	3245,625977	a3.a1	1
a3	pepa3a9	AVDIIMAMANDIGVDTPKVPFVASAPEAMSGK	M6:+15.99491	3	3261,62085	a3.a1	10
a3	pepa3b10	AVDIIMAMANDIGVDTPKVPFVASAPEAMSGK	M6:+15.99491 - M8:+15.99491	3	3277,615723	a3.a1	16
a3	pepa3b11	AVDIIMAMANDIGVDTPKVPFVASAPEAMSGK	M6:+15.99491 - M8:+15.99491 - M29:+15.99491	3	3293,610596	a3.a1	6
a3	pepa3b12	DDKVITAFDR		3	1179,600952	a3.a1	1
a3	pepa3b13	DISHNCRPSEAPR	C6:+57.02146	3	1538,713257	a3.a1	13
a3	pepa3b14	DISHNCRPSEAPRVMEPK	C6:+57.02146 - M15:+15.99491	3	2139,007324	a3.a1	3
a3	pepa3b15	DKVITAFDR		2	1064,573853	a3.a1	1
a3	pepa3b16	DRTVDPAVIEMIVK		3	1585,862183	a3.a1	7
a3	pepa3b17	DRTVDPAVIEMIVK	M11:+15.99491	2	1601,857056	a3.a1	16
a3	pepa3b18	EIIKNNVFVVATGCSAQAAGK	C14:+57.02146	2	2177,138672	a3.a1	10
a3	pepa3b19	ESNRPVYIPQIK	E1:-18.01056	3	1425,785278	a3.a1	1
a3	pepa3b20	ESNRPVYIPQIK		2	1443,795898	a3.a1	11
a3	pepa3b21	ESNRPVYIPQIKNR		3	1713,939941	a3.a1	3
a3	pepa3b22	EVAERYETKICQGY	C11:+57.02146	2	1745,81665	a3.a1	4
a3	pepa3b23	FCMAGPCR	C2:+57.02146 - C7:+57.02146	2	998,4008789	a3.a1	9
a3	pepa3b24	FCMAGPCR	C2:+57.02146 - C7:+57.02146 - M3:+15.99491	2	1014,395813	a3.a1	21
a3	pepa3b25	FCMAGPCRIK	C2:+57.02146 - C7:+57.02146	3	1239,579956	a3.a1	1
a3	pepa3b26	FRDISHNCRPSEAPR	C8:+57.02146	2	1841,882813	a3.a1	13
a3	pepa3b27	FVAQQPQCK	C8:+57.02146	2	1105,546265	a3.a1	7
a3	pepa3b28	GEGEATWIMTTINEGR		2	1764,822632	a3.a1	1
a3	pepa3b29	GEGEATWIMTTINEGRK		3	1892,91748	a3.a1	5
a3	pepa3b30	GEGEATWIMTTINEGRK	M9:+15.99491	3	1908,912354	a3.a1	7
a3	pepa3b31	GFQDNSHITVMK		2	1376,663086	a3.a1	13
a3	pepa3b32	GFQDNSHITVMK	M11:+15.99491	2	1392,657959	a3.a1	20
a3	pepa3b33	GFQDNSHITVMKEIIK		3	1859,96875	a3.a1	8
a3	pepa3b34	GFQDNSHITVMKEIIK	M11:+15.99491	2	1875,963745	a3.a1	12
a3	pepa3b35	GICGASAWTIVAR	C3:+57.02146	2	1361,699951	a3.a1	20
a3	pepa3b36	GINIVGICCTGNEVIMR	C8:+57.02146 - C9:+57.02146	2	1905,934814	a3.a1	13
a3	pepa3b37	GINIVGICCTGNEVIMR	C8:+57.02146 - C9:+57.02146 - M16:+15.99491	2	1921,929688	a3.a1	27
a3	pepa3b38	HNCRPSEAPR	C3:+57.02146	3	1223,57019	a3.a1	1
a3	pepa3b39	IGEGANIEIGIPPVFHMGSCVDNSR	C20:+57.02146	3	2669,281494	a3.a1	11
a3	pepa3b40	IGEGANIEIGIPPVFHMGSCVDNSR	C20:+57.02146 - M17:+15.99491	3	2685,276367	a3.a1	16
a3	pepa3b41	IGIIDPANVETYCGDGIK	C13:+57.02146	2	1934,953247	a3.a1	22
a3	pepa3b42	IGIIDPANVETYCGDGIKGFIK	C13:+57.02146	3	2380,222168	a3.a1	23
a3	pepa3b43	IGIIDPANVETYCGDGIKGFIKR	C13:+57.02146	3	2536,323242	a3.a1	18
a3	pepa3b44	IGVHKEVAERYETK		2	1658,886475	a3.a1	19
a3	pepa3b45	IGVHKEVAERYETKICQGY	C16:+57.02146	3	2280,144531	a3.a1	3
a3	pepa3b46	IGYEGICCR	C7:+57.02146 - C8:+57.02146	2	1127,497559	a3.a1	15
a3	pepa3b47	IIATQNAQNPIR		2	1338,749146	a3.a1	14
a3	pepa3b48	IIATQNAQNPIRVINQAIIDGEIAGVAIICGCNNIK	C30:+57.02146 - C32:+57.02146	3	3875,063477	a3.a1	1
a3	pepa3b49	IIDAIEYR		2	992,5415039	a3.a1	8
a3	pepa3b50	IIDAIEYRTWK		3	1407,76355	a3.a1	3
a3	pepa3b51	IITTADNAKIPGAYHIDYQTATAIESAK		3	2976,531738	a3.a1	10
a3	pepa3b52	IKGEGEATWIMTTINEGR		2	2006,001587	a3.a1	8
a3	pepa3b53	IKGEGEATWIMTTINEGR	M11:+15.99491	2	2021,99646	a3.a1	8
a3	pepa3b54	IKGEGEATWIMTTINEGRK		3	2134,096436	a3.a1	9
a3	pepa3b55	IKGEGEATWIMTTINEGRKEK		3	2391,234131	a3.a1	3
a3	pepa3b56	IPGAYHIDYQTATAIESAK		2	2049,029297	a3.a1	36
a3	pepa3b57	IPGAYHIDYQTATAIESAKTAIR		3	2490,299072	a3.a1	3
a3	pepa3b58	ISHNCRPSEAPR	C5:+57.02146	3	1423,686279	a3.a1	6
a3	pepa3b59	KESNRPVYIPQIK		2	1571,890747	a3.a1	17
a3	pepa3b60	KESNRPVYIPQIKNR		3	1842,034912	a3.a1	2
a3	pepa3b61	KIIDAIEYR		2	1120,636475	a3.a1	24
a3	pepa3b62	KIIDAIEYRTWK		2	1535,858521	a3.a1	4
a3	pepa3b63	MAIEAFK		2	809,4229736	a3.a1	2
a3	pepa3b64	MAIEAFK	M1:+15.99491	2	825,4179077	a3.a1	1
a3	pepa3b65	MAIEAFKER		2	1094,56665	a3.a1	15
a3	pepa3b66	MAIEAFKER	M1:+15.99491	2	1110,561646	a3.a1	23
a3	pepa3b67	MAIEAFKERK		2	1222,661743	a3.a1	9
a3	pepa3b68	MEPKNRDRT		2	1146,568848	a3.a1	3
a3	pepa3b69	NCRPSEAPR	C2:+57.02146	2	1086,511353	a3.a1	6
a3	pepa3b70	NNVFVVATGCSAQAAGK	C10:+57.02146	2	1693,83313	a3.a1	28
a3	pepa3b71	NRDRTVDPAVIEMIVK		3	1856,006348	a3.a1	1
a3	pepa3b72	NRVVAGWSIEAITK		2	1543,859497	a3.a1	21
a3	pepa3b73	NRVVAGWSIEAITKIIATQNAQNPIR		3	2863,590576	a3.a1	1
a3	pepa3b74	PAVIEMIVK		2	999,5911255	a3.a1	7
a3	pepa3b75	PRFRDISHNCRPSEAPR	C10:+57.02146	3	2095,036621	a3.a1	2
a3	pepa3b76	RIGEGANIEIGIPPVFHMGSCVDNSR	C21:+57.02146 - M18:+15.99491	3	2841,377441	a3.a1	5
a3	pepa3b77	RVGIEVEGK		2	986,5632935	a3.a1	13
a3	pepa3b78	RVGIEVEGKSVIEIAQEVGEK		3	2269,240234	a3.a1	1
a3	pepa3b79	SHNCRPSEAPR	C4:+57.02146	3	1310,602295	a3.a1	4
a3	pepa3b80	SKDDKVITAFDR		2	1394,727783	a3.a1	35
a3	pepa3b81	SKDDKVITAFDRFVAQQPQ		3	2193,130371	a3.a1	2
a3	pepa3b82	SKDDKVITAFDRFVAQQPQCK	C20:+57.02146	3	2481,255859	a3.a1	15
a3	pepa3b83	SVIEIAQEVGEK		2	1301,695068	a3.a1	15
a3	pepa3b84	SVIEIAQEVGEKAIEDFR		3	2033,05542	a3.a1	7
a3	pepa3b85	SVIEIAQEVGEKAIEDFRR		3	2189,156494	a3.a1	11
a3	pepa3b86	TVDPAVIEMIVK		2	1314,734253	a3.a1	15
a3	pepa3b87	TVDPAVIEMIVK	M9:+15.99491	2	1330,729126	a3.a1	19
a3	pepa3b88	TWKIGVHKEVAERYETK		3	2074,108398	a3.a1	3
a3	pepa3b89	VGIEVEGK		2	830,4622192	a3.a1	1
a3	pepa3b90	VGIEVEGKSVIEIAQEVGEK		3	2113,13916	a3.a1	5
a3	pepa3b91	VINQAIIDGEIAGVAIICGCNNIK	C18:+57.02146 - C20:+57.02146	2	2555,33252	a3.a1	33
a3	pepa3b92	VITAFDR		2	821,4520264	a3.a1	1
a3	pepa3b93	VITAFDRFVAQQPQCK	C15:+57.02146	2	1907,980103	a3.a1	12
a3	pepa3b94	VPFVASAPEAMSGK		2	1390,703857	a3.a1	7
a3	pepa3b95	VPFVASAPEAMSGK	M11:+15.99491	2	1406,698853	a3.a1	16
a3	pepa3b96	VVAGWSIEAITK		2	1273,715454	a3.a1	19
a3	pepa3b97	VVAGWSIEAITKIIATQNAQNPIR		3	2593,446533	a3.a1	3
a3	pepa3b98	YETKICQGY	C6:+57.02146	2	1161,524902	a3.a1	3
a4	pepa4a1	AACEGWIAGKDDADR	C3:+57.02146	2	1634,723145	a4.a1	19
a4	pepa4a2	AACEGWIAGKDDADRSR	C3:+57.02146	2	1877,856323	a4.a1	17
a4	pepa4a3	AACEGWIAGKDDADRSREYGDRIK	C3:+57.02146	3	2739,290771	a4.a1	3
a4	pepa4a4	AEADAKARIEQYKK		2	1620,87085	a4.a1	1
a4	pepa4a5	AIEAIEEIKYPASWADAVDEAAATVTEEPEFIQK		3	3734,832764	a4.a1	17
a4	pepa4a6	AIEAPVSAAFK		2	1103,609985	a4.a1	11
a4	pepa4a7	AIIEAEKYDGPSIIIAYAPCINHGINMTYSQR	C20:+57.02146	3	3608,788086	a4.a1	3
a4	pepa4a8	AIIEAEKYDGPSIIIAYAPCINHGINMTYSQR	C20:+57.02146 - M27:+15.99491	3	3624,782959	a4.a1	3
a4	pepa4a9	AIIPGEISQASGEVK		2	1498,811646	a4.a1	5
a4	pepa4b10	AIIPGEISQASGEVKDIIIDIDR		3	2452,329834	a4.a1	10
a4	pepa4b11	AISTHAISIFGDHADVMAAR		3	2083,039307	a4.a1	11
a4	pepa4b12	AISTHAISIFGDHADVMAAR	M17:+15.99491	3	2099,03418	a4.a1	15
a4	pepa4b13	AITMVPIEEVTAVEEANYNFAEQIPEVK		3	3134,560547	a4.a1	4
a4	pepa4b14	AITMVPIEEVTAVEEANYNFAEQIPEVK	M4:+15.99491	3	3150,55542	a4.a1	7
a4	pepa4b15	ARIEQYKKIAEG		3	1405,780151	a4.a1	1
a4	pepa4b16	ARVPFVHFFDGFR		3	1594,828247	a4.a1	19
a4	pepa4b17	AVEAGYWPIYR		2	1324,668945	a4.a1	8
a4	pepa4b18	AVFDNIAATTPK		2	1247,663452	a4.a1	21
a4	pepa4b19	CKFFGIGSDGTVGANK	C1:+57.02146 - C1:-17.02655	2	1640,774048	a4.a1	9
a4	pepa4b20	CKFFGIGSDGTVGANK	C1:+57.02146	2	1657,800659	a4.a1	6
a4	pepa4b21	CKFFGIGSDGTVGANKNSIK	C1:+57.02146 - C1:-17.02655	3	2083,028076	a4.a1	6
a4	pepa4b22	CKFFGIGSDGTVGANKNSIK	C1:+57.02146	3	2100,054688	a4.a1	7
a4	pepa4b23	DAIGKEAAGIK		2	1072,600098	a4.a1	9
a4	pepa4b24	DAIGKEAAGIKFR		2	1375,769653	a4.a1	9
a4	pepa4b25	DFIMGEIR	M4:+15.99491	2	996,4822998	a4.a1	2
a4	pepa4b26	EAAGIKFR		2	891,505127	a4.a1	1
a4	pepa4b27	EAANPYYIATPGIVAQVMEQVAGITGR		3	2819,440186	a4.a1	5
a4	pepa4b28	EAANPYYIATPGIVAQVMEQVAGITGR	M18:+15.99491	3	2835,435059	a4.a1	6
a4	pepa4b29	EFNPSMVK		2	951,4608765	a4.a1	3
a4	pepa4b30	EFNPSMVK	M6:+15.99491	2	967,4558105	a4.a1	2
a4	pepa4b31	EPGSIGEPIYEDVQTVIAEHGK		3	2368,166992	a4.a1	7
a4	pepa4b32	FAAGGKFTK		2	926,5098877	a4.a1	5
a4	pepa4b33	FFGIGSDGTVGANK		2	1369,675049	a4.a1	10
a4	pepa4b34	FFGIGSDGTVGANKNSIK		3	1811,929077	a4.a1	23
a4	pepa4b35	FGKQPIQSAYIIDQADIIACHNPSYVGR	C20:+57.02146	3	3161,583984	a4.a1	8
a4	pepa4b36	FRIQVSPIDCTGCGNCADVCPAK	C10:+57.02146 - C13:+57.02146 - C16:+57.02146 - C20:+57.02146	3	2625,168213	a4.a1	4
a4	pepa4b37	FYNIDAVK		2	969,5043945	a4.a1	4
a4	pepa4b38	FYNIDAVKIAQEIGIGSR		3	1994,071045	a4.a1	2
a4	pepa4b39	GDEIPVSTFTPDGVFPVGTTK		2	2164,081299	a4.a1	2
a4	pepa4b40	GDEIPVSTFTPDGVFPVGTTKYEK		3	2584,281982	a4.a1	1
a4	pepa4b41	GDKIINMNFAAVDR	M7:+15.99491	2	1579,790039	a4.a1	10
a4	pepa4b42	GSQFRQPIIEFSGACAGCGETPYVK	C15:+57.02146 - C18:+57.02146	3	2759,291992	a4.a1	11
a4	pepa4b43	GTAQNPDIYFQSR		3	1496,713257	a4.a1	23
a4	pepa4b44	HYHIFDYAGAPDAER		2	1761,79834	a4.a1	26
a4	pepa4b45	IAGEIIPCVFHVAAR	C8:+57.02146	3	1652,894531	a4.a1	27
a4	pepa4b46	IANVIPVDEAIK		2	1281,741699	a4.a1	7
a4	pepa4b47	IANVIPVDEAIKYIKDSIVK		3	2228,290527	a4.a1	2
a4	pepa4b48	IAQEIGIGSR		2	1043,584839	a4.a1	10
a4	pepa4b49	IDVIEYEDMAK		2	1325,629761	a4.a1	7
a4	pepa4b50	IDVIEYEDMAK	M9:+15.99491	2	1341,624756	a4.a1	7
a4	pepa4b51	IEQYKKIAEG		2	1178,641968	a4.a1	2
a4	pepa4b52	IFRPFSAEHFIK		3	1491,811157	a4.a1	20
a4	pepa4b53	IIGDHTDMYAQGYFVYDSK		3	2223,006592	a4.a1	3
a4	pepa4b54	IIGDHTDMYAQGYFVYDSK	M8:+15.99491	2	2239,001709	a4.a1	14
a4	pepa4b55	IIGDHTDMYAQGYFVYDSKK		3	2351,101807	a4.a1	2
a4	pepa4b56	IIGDHTDMYAQGYFVYDSKK	M8:+15.99491	3	2367,09668	a4.a1	10
a4	pepa4b57	IINMNFAAVDR		2	1263,651855	a4.a1	4
a4	pepa4b58	IINMNFAAVDR	M4:+15.99491	2	1279,646851	a4.a1	8
a4	pepa4b59	IKFYNIDAVK		2	1210,683472	a4.a1	14
a4	pepa4b60	INVIMQTAFFK		2	1311,713379	a4.a1	6
a4	pepa4b61	INVIMQTAFFK	M5:+15.99491	2	1327,708252	a4.a1	7
a4	pepa4b62	IQVSPIDCTGCGNCADVCPAK	C8:+57.02146 - C11:+57.02146 - C14:+57.02146 - C18:+57.02146	2	2321,998535	a4.a1	21
a4	pepa4b63	IQVSPIDCTGCGNCADVCPAKVK	C8:+57.02146 - C11:+57.02146 - C14:+57.02146 - C18:+57.02146	2	2549,161865	a4.a1	5
a4	pepa4b64	IVDWDAIR		2	987,5261841	a4.a1	11
a4	pepa4b65	IVTQIFGDR		2	1048,578979	a4.a1	7
a4	pepa4b66	IVTQIFGDRMIIANATGCSSIWGGSAPACPYTVNR	C18:+57.02146 - C29:+57.02146	3	3783,84082	a4.a1	1
a4	pepa4b67	IVTQIFGDRMIIANATGCSSIWGGSAPACPYTVNR	C18:+57.02146 - C29:+57.02146 - M10:+15.99491	3	3799,835693	a4.a1	6
a4	pepa4b68	KAVEAGYWPIYR		2	1452,763794	a4.a1	20
a4	pepa4b69	KGDKIINMNFAAVDR		3	1691,890259	a4.a1	4
a4	pepa4b70	KIKFYNIDAVK		3	1338,778442	a4.a1	3
a4	pepa4b71	KQFPEKAEQIFAK		3	1563,853394	a4.a1	1
a4	pepa4b72	KSGGVTISHIR		3	1154,664551	a4.a1	6
a4	pepa4b73	MIIANATGCSSIWGGSAPACPYTVNR	C9:+57.02146 - C20:+57.02146	3	2754,280029	a4.a1	11
a4	pepa4b74	MIIANATGCSSIWGGSAPACPYTVNR	C9:+57.02146 - C20:+57.02146 - M1:+15.99491	3	2770,274902	a4.a1	9
a4	pepa4b75	NKFTVGITDDVTHTSIEIK		3	2118,108154	a4.a1	1
a4	pepa4b76	NKFTVGITDDVTHTSIEIKEHIDTSPK		3	3025,548096	a4.a1	1
a4	pepa4b77	NPFIIDYK		2	1009,535706	a4.a1	4
a4	pepa4b78	NPFIIDYKTPTASFR		3	1769,922485	a4.a1	2
a4	pepa4b79	QDEIATAISK		2	1075,563354	a4.a1	7
a4	pepa4b80	QFPEKAEQIFAK	Q1:-17.02655	2	1418,731934	a4.a1	11
a4	pepa4b81	QFPEKAEQIFAK		2	1435,758423	a4.a1	17
a4	pepa4b82	QFPEKAEQIFAKAEADAK	Q1:-17.02655	3	2004,00769	a4.a1	4
a4	pepa4b83	QFPEKAEQIFAKAEADAK		2	2021,034302	a4.a1	3
a4	pepa4b84	QGHGPAWASSIFEDNAEFGYGMAIAVAK	M22:+15.99491 - Q1:-17.02655	3	2923,335938	a4.a1	7
a4	pepa4b85	QGHGPAWASSIFEDNAEFGYGMAIAVAK		3	2924,367676	a4.a1	14
a4	pepa4b86	QGHGPAWASSIFEDNAEFGYGMAIAVAK	M22:+15.99491	3	2940,362549	a4.a1	13
a4	pepa4b87	QPIIEFSGACAGCGETPYVK	C10:+57.02146 - C13:+57.02146 - Q1:-17.02655	2	2166,983887	a4.a1	7
a4	pepa4b88	QPIIEFSGACAGCGETPYVK	C10:+57.02146 - C13:+57.02146	2	2184,010498	a4.a1	10
a4	pepa4b89	QPIQSAYIIDQADIIACHNPSYVGR	C17:+57.02146	3	2829,399414	a4.a1	14
a4	pepa4b90	QRAINPEHPHQR	Q1:-17.02655	3	1465,741089	a4.a1	1
a4	pepa4b91	QTGFAMISSASVQEVMDIAIVAHIATIK		3	2931,532227	a4.a1	3
a4	pepa4b92	QTGFAMISSASVQEVMDIAIVAHIATIK	M6:+15.99491 - M16:+15.99491 - Q1:-17.02655	3	2946,495605	a4.a1	1
a4	pepa4b93	QTGFAMISSASVQEVMDIAIVAHIATIK	M6:+15.99491	3	2947,5271	a4.a1	1
a4	pepa4b94	QTGFAMISSASVQEVMDIAIVAHIATIK	M6:+15.99491 - M16:+15.99491	3	2963,522217	a4.a1	7
a4	pepa4b95	RQDEIATAISK		2	1231,664551	a4.a1	20
a4	pepa4b96	SGGVTISHIR		2	1026,569458	a4.a1	7
a4	pepa4b97	TKEPGSIGEPIYEDVQTVIAEHGK		3	2597,309814	a4.a1	7
a4	pepa4b98	TPTASFRDFIMGEIR		2	1740,874146	a4.a1	9
a4	pepa4b99	TPTASFRDFIMGEIR	M11:+15.99491	3	1756,869141	a4.a1	10
a4	pepa4c100	TSHEVQKIDVIEYEDMAK		3	2135,032959	a4.a1	10
a4	pepa4c101	TSHEVQKIDVIEYEDMAK	M16:+15.99491	2	2151,027832	a4.a1	19
a4	pepa4c102	VIPASVK		2	713,4559937	a4.a1	4
a4	pepa4c103	VIRPINAIKGDEIPVSTFTPDGVFPVGTTK		3	3168,730713	a4.a1	9
a4	pepa4c104	VIVSMGSSCEVIEETVNYIVEK	C9:+57.02146 - M5:+15.99491	2	2501,215332	a4.a1	4
a4	pepa4c105	VIVSMGSSCEVIEETVNYIVEKGEK	C9:+57.02146	3	2799,379395	a4.a1	7
a4	pepa4c106	VIVSMGSSCEVIEETVNYIVEKGEK	C9:+57.02146 - M5:+15.99491	3	2815,374512	a4.a1	18
a4	pepa4c107	VKAITMVPIEEVTAVEEANYNFAEQIPEVK	M6:+15.99491	3	3377,718994	a4.a1	3
a4	pepa4c108	VNFNPATVK		2	989,5418701	a4.a1	7
a4	pepa4c109	VNFNPATVKGSQFR		3	1564,823486	a4.a1	3
a4	pepa4c110	VPFVHFFDGFR		2	1367,689941	a4.a1	74
a4	pepa4c111	VRIFRPFSAEHFIK		3	1746,980591	a4.a1	2
a4	pepa4c112	YGIGSKEFNPSMVK		2	1556,778198	a4.a1	3
a4	pepa4c113	YGIGSKEFNPSMVK	M12:+15.99491	2	1572,773071	a4.a1	15
a4	pepa4c114	YIKDSIVK		2	965,5670166	a4.a1	7
a4	pepa4c115	YNIIEGIKPGGIFIINSTWSAEEMDSR		3	3040,508789	a4.a1	3
a4	pepa4c116	YNIIEGIKPGGIFIINSTWSAEEMDSR	M24:+15.99491	3	3056,503906	a4.a1	7
a4	pepa4c117	YNPQIAQEGK		2	1147,574585	a4.a1	6
a4	pepa4c118	YNPQIAQEGKNPFIIDYK		2	2138,092041	a4.a1	16
a4	pepa4c119	YNPQIAQEGKNPFIIDYKTPTASFR		3	2898,479004	a4.a1	2
a5	pepa5a1	ACATADEIAR	C2:+57.02146	2	1077,499756	a5.a1	7
a5	pepa5a2	ACATADEIAREAEFFSFGTNDITQTTFGFSR	C2:+57.02146	3	3460,575439	a5.a1	6
a5	pepa5a3	AIFQAVAQIVK		2	1187,715088	a5.a1	15
a5	pepa5a4	AIFQAVAQIVKEGVK		2	1600,942505	a5.a1	4
a5	pepa5a5	AMEGIPVTIR		2	1086,598022	a5.a1	8
a5	pepa5a6	AMEGIPVTIR	M2:+15.99491	2	1102,592896	a5.a1	11
a5	pepa5a7	ARHEFNPMIGHR		3	1464,728149	a5.a1	2
a5	pepa5a8	ARHEFNPMIGHR	M8:+15.99491	3	1480,723022	a5.a1	8
a5	pepa5a9	AVFDSWNNPR		2	1205,57019	a5.a1	13
a5	pepa5b10	DDAEGKFIHQYVDEK		2	1793,834473	a5.a1	9
a5	pepa5b11	DFPQDPR		2	874,4058228	a5.a1	5
a5	pepa5b12	DFPQDPREQIYMAIR		3	1878,917114	a5.a1	2
a5	pepa5b13	DFPQDPREQIYMAIR	M12:+15.99491	3	1894,911987	a5.a1	4
a5	pepa5b14	DMQDIEFTIEK		2	1368,63562	a5.a1	4
a5	pepa5b15	DMQDIEFTIEK	M2:+15.99491	2	1384,630493	a5.a1	4
a5	pepa5b16	DMQDIEFTIEKGK		2	1553,751953	a5.a1	1
a5	pepa5b17	EAEFFSFGTNDITQTTFGFSR		2	2402,093994	a5.a1	12
a5	pepa5b18	EAEFFSFGTNDITQTTFGFSRDDAEGK		3	3017,343994	a5.a1	9
a5	pepa5b19	EDPFIVIDRDGVGK		2	1559,806763	a5.a1	1
a5	pepa5b20	EEAVIRVDADQIIQIMHR		3	2136,123291	a5.a1	1
a5	pepa5b21	EFGADGIGITR		2	1135,574585	a5.a1	8
a5	pepa5b22	EGVKVIPEVEIPIVIHVNEIQR		3	2510,43457	a5.a1	1
a5	pepa5b23	EQIYMAIR		2	1023,529602	a5.a1	4
a5	pepa5b24	EQIYMAIR	M5:+15.99491	2	1039,524536	a5.a1	7
a5	pepa5b25	ETGVDFDYK		2	1073,479004	a5.a1	1
a5	pepa5b26	ETGVDFDYKVGTMIEMPR		3	2087,978027	a5.a1	1
a5	pepa5b27	ETGVDFDYKVGTMIEMPR	M13:+15.99491	3	2103,9729	a5.a1	3
a5	pepa5b28	ETGVDFDYKVGTMIEMPR	M13:+15.99491 - M16:+15.99491	2	2119,968018	a5.a1	8
a5	pepa5b29	EVIAEYKDVVK		2	1292,710083	a5.a1	8
a5	pepa5b30	FAIDCYR	C5:+57.02146	2	944,4298706	a5.a1	4
a5	pepa5b31	FAIDCYRR	C5:+57.02146	2	1100,531006	a5.a1	5
a5	pepa5b32	FDHEITPDAIR		3	1313,648926	a5.a1	2
a5	pepa5b33	FDHEITPDAIREVIAEYKDVVK		3	2587,34082	a5.a1	3
a5	pepa5b34	FFIGDIVVK		2	1037,603394	a5.a1	3
a5	pepa5b35	FIHQYVDEK		2	1178,584473	a5.a1	9
a5	pepa5b36	FIQMFGNVVIGIEHNDFEAVIEK		3	2649,338623	a5.a1	2
a5	pepa5b37	FIQMFGNVVIGIEHNDFEAVIEK	M4:+15.99491	3	2665,333496	a5.a1	7
a5	pepa5b38	GANIAEMTNIGIPVPQGITITCEACNEYNR	C22:+57.02146 - C25:+57.02146	3	3306,555664	a5.a1	5
a5	pepa5b39	GANIAEMTNIGIPVPQGITITCEACNEYNR	C22:+57.02146 - C25:+57.02146 - M7:+15.99491	3	3322,550537	a5.a1	7
a5	pepa5b40	GGMTSHAAVVAR		2	1156,5896	a5.a1	15
a5	pepa5b41	GGMTSHAAVVAR	M3:+15.99491	2	1172,584473	a5.a1	14
a5	pepa5b42	GIAAQTGDERFAIDCYR	C15:+57.02146	3	1942,907959	a5.a1	2
a5	pepa5b43	GIAAQTGDERFAIDCYRR	C15:+57.02146	3	2099,009033	a5.a1	8
a5	pepa5b44	GIPASPGAASGQVVFDADDAEK		2	2102,00415	a5.a1	5
a5	pepa5b45	GIPASPGAASGQVVFDADDAEKMGIDGQK		3	2831,352051	a5.a1	10
a5	pepa5b46	GIPASPGAASGQVVFDADDAEKMGIDGQK	M23:+15.99491	3	2847,346924	a5.a1	27
a5	pepa5b47	GIYGEYIINAQGEDVVAGIR		2	2137,092773	a5.a1	20
a5	pepa5b48	GKIFIIQTR		2	1075,66272	a5.a1	15
a5	pepa5b49	GMGKPAVTGCDAIK	C10:+57.02146	2	1404,697754	a5.a1	4
a5	pepa5b50	GMGKPAVTGCDAIK	C10:+57.02146 - M2:+15.99491	2	1420,692749	a5.a1	11
a5	pepa5b51	GMGKPAVTGCDAIKIDVENKR	C10:+57.02146	3	2259,158691	a5.a1	3
a5	pepa5b52	HEFNPMIGHR		2	1237,589844	a5.a1	1
a5	pepa5b53	HEFNPMIGHR	M6:+15.99491	3	1253,584839	a5.a1	17
a5	pepa5b54	HYRDMQDIEFTIEK		3	1824,858887	a5.a1	6
a5	pepa5b55	HYRDMQDIEFTIEK	M5:+15.99491	3	1840,85376	a5.a1	10
a5	pepa5b56	IAAAQAAIK		2	856,5255127	a5.a1	7
a5	pepa5b57	IAAAQAAIKEK		2	1113,663086	a5.a1	17
a5	pepa5b58	IAAAQAAIKEKK		3	1241,758057	a5.a1	9
a5	pepa5b59	IAAAQAAIKEKKGK		3	1426,87439	a5.a1	1
a5	pepa5b60	IAVDMVNEGIITK		2	1402,761475	a5.a1	5
a5	pepa5b61	IAVDMVNEGIITK	M5:+15.99491	2	1418,756348	a5.a1	5
a5	pepa5b62	IAVDMVNEGIITKEEAVIR		2	2100,137207	a5.a1	10
a5	pepa5b63	IAVDMVNEGIITKEEAVIR	M5:+15.99491	2	2116,132324	a5.a1	12
a5	pepa5b64	IDPSAKIEVVAK		2	1269,741699	a5.a1	14
a5	pepa5b65	IFIIQTR		2	890,5462036	a5.a1	6
a5	pepa5b66	IGDPENPIIVSVR		2	1408,779907	a5.a1	16
a5	pepa5b67	IGITYPEIYAMQVR		2	1653,86731	a5.a1	10
a5	pepa5b68	IGITYPEIYAMQVR	M11:+15.99491	3	1669,862183	a5.a1	12
a5	pepa5b69	IGQQFPEGIEEEVAAR		3	1772,881836	a5.a1	43
a5	pepa5b70	IGVKFDHEITPDAIR		2	1710,917847	a5.a1	10
a5	pepa5b71	IGVKFDHEITPDAIREVIAEYKDVVK		3	2984,609619	a5.a1	1
a5	pepa5b72	IHAMVDEVAAAVK		2	1353,719849	a5.a1	9
a5	pepa5b73	IHAMVDEVAAAVK	M4:+15.99491	2	1369,714844	a5.a1	11
a5	pepa5b74	IHAMVDEVAAAVKK		2	1481,814941	a5.a1	7
a5	pepa5b75	IHAMVDEVAAAVKK	M4:+15.99491	2	1497,809814	a5.a1	12
a5	pepa5b76	IIDPPIHEFIPNIEEIIVDVTR		3	2572,402588	a5.a1	7
a5	pepa5b77	IIIGGKGANIAEMTNIGIPVPQGITITCEACNEYNR	C28:+57.02146 - C31:+57.02146 - M13:+15.99491	3	3903,940674	a5.a1	1
a5	pepa5b78	IIKEDPFIVIDR		3	1457,83667	a5.a1	7
a5	pepa5b79	IIKEDPFIVIDRDGVGK		2	1914,069946	a5.a1	20
a5	pepa5b80	IIPMQQGDFYGIIK		2	1622,86145	a5.a1	5
a5	pepa5b81	IIPMQQGDFYGIIK	M4:+15.99491	2	1638,856445	a5.a1	7
a5	pepa5b82	IKDIEAINGK		2	1100,631348	a5.a1	9
a5	pepa5b83	IKDIEAINGKK		2	1228,72644	a5.a1	11
a5	pepa5b84	INKIPDDIGTAVNVQTMAFGNMGPTSGTGVAFTR		3	3480,725342	a5.a1	3
a5	pepa5b85	INKIPDDIGTAVNVQTMAFGNMGPTSGTGVAFTR	M22:+15.99491	3	3496,720215	a5.a1	2
a5	pepa5b86	INKIPDDIGTAVNVQTMAFGNMGPTSGTGVAFTR	M17:+15.99491 - M22:+15.99491	3	3512,715088	a5.a1	7
a5	pepa5b87	IPVVQQMIIAK		2	1239,749756	a5.a1	5
a5	pepa5b88	IPVVQQMIIAK	M7:+15.99491	2	1255,744751	a5.a1	7
a5	pepa5b89	IQATNGDSKEIEEK		2	1561,770752	a5.a1	21
a5	pepa5b90	IQATNGDSKEIEEKQAIIR		3	2143,135742	a5.a1	3
a5	pepa5b91	KETGVDFDYK		2	1201,573975	a5.a1	6
a5	pepa5b92	KIGDPENPIIVSVR		2	1536,874756	a5.a1	14
a5	pepa5b93	KYVYIFSEGK		2	1233,651855	a5.a1	14
a5	pepa5b94	MAVEIGR		2	775,4135132	a5.a1	2
a5	pepa5b95	MAVEIGR	M1:+15.99491	2	791,4083862	a5.a1	3
a5	pepa5b96	NPSTGEKGIYGEYIINAQGEDVVAGIR		3	2850,427246	a5.a1	3
a5	pepa5b97	QAAIDKIIPMQQGDFYGIIK	Q1:-17.02655	2	2232,173584	a5.a1	2
a5	pepa5b98	QAAIDKIIPMQQGDFYGIIK	M10:+15.99491 - Q1:-17.02655	3	2248,168701	a5.a1	12
a5	pepa5b99	QAAIDKIIPMQQGDFYGIIK		3	2249,200195	a5.a1	8
a5	pepa5c100	QAAIDKIIPMQQGDFYGIIK	M10:+15.99491	2	2265,195313	a5.a1	18
a5	pepa5c101	QFEDICQIIEK	C6:+57.02146 - Q1:-17.02655	2	1405,667236	a5.a1	4
a5	pepa5c102	QFEDICQIIEK	C6:+57.02146	2	1422,693848	a5.a1	4
a5	pepa5c103	RIDPSAKIEVVAK		3	1425,842773	a5.a1	10
a5	pepa5c104	RSREFGADGIGITR		3	1534,80896	a5.a1	1
a5	pepa5c105	SGAPVSMPGMMDTIINIGINDNSVK	M7:+15.99491	3	2577,236084	a5.a1	4
a5	pepa5c106	SGAPVSMPGMMDTIINIGINDNSVK	M7:+15.99491 - M10:+15.99491	3	2593,230957	a5.a1	3
a5	pepa5c107	SGAPVSMPGMMDTIINIGINDNSVK	M7:+15.99491 - M10:+15.99491 - M11:+15.99491	3	2609,226074	a5.a1	19
a5	pepa5c108	SGAPVSMPGMMDTIINIGINDNSVKGIAAQTGDER	M7:+15.99491 - M10:+15.99491 - M11:+15.99491	3	3607,704102	a5.a1	3
a5	pepa5c109	SGRDFPQDPR		3	1174,560425	a5.a1	9
a5	pepa5c110	SGRDFPQDPREQIYMAIR		3	2179,071777	a5.a1	4
a5	pepa5c111	SREFGADGIGITR		2	1378,707764	a5.a1	17
a5	pepa5c112	SRSGRDFPQDPR		3	1417,693481	a5.a1	3
a5	pepa5c113	TEHMFMQVDR	M4:+15.99491 - M6:+15.99491	3	1325,561646	a5.a1	8
a5	pepa5c114	TEHMFMQVDRIPVVQQMIIAK		3	2514,303467	a5.a1	2
a5	pepa5c115	TEHMFMQVDRIPVVQQMIIAK	M4:+15.99491 - M6:+15.99491	3	2546,293213	a5.a1	2
a5	pepa5c116	TEHMFMQVDRIPVVQQMIIAK	M4:+15.99491 - M6:+15.99491 - M17:+15.99491	3	2562,288086	a5.a1	6
a5	pepa5c117	TETTPDDIHGIVQAQGVITAR		2	2222,141602	a5.a1	26
a5	pepa5c118	TPKPISSIK		2	970,5936279	a5.a1	2
a5	pepa5c119	TPKPISSIKEEMPEVYR		3	2004,046997	a5.a1	4
a5	pepa5c120	TPKPISSIKEEMPEVYR	M12:+15.99491	2	2020,042358	a5.a1	9
a5	pepa5c121	VDADQIIQIMHR		3	1438,747559	a5.a1	9
a5	pepa5c122	VDADQIIQIMHR	M10:+15.99491	2	1454,742432	a5.a1	16
a5	pepa5c123	VDADQIIQIMHRR		3	1594,848633	a5.a1	3
a5	pepa5c124	VGTMIEMPR	M4:+15.99491 - M7:+15.99491	2	1065,50708	a5.a1	4
a5	pepa5c125	VIPEVEIPIVIHVNEIQR		3	2097,207031	a5.a1	17
a5	pepa5c126	VRANADTPEDARR		3	1470,741211	a5.a1	1
a5	pepa5c127	YVYIFSEGK		2	1105,556885	a5.a1	8
a5	pepa5c128	YVYIFSEGKADMR		2	1578,762451	a5.a1	4
a6	pepa6a1	AAYDYGWEAEASR		2	1488,639404	a6.a1	7
a6	pepa6a2	AAYDYGWEAEASREK		2	1745,776978	a6.a1	8
a6	pepa6a3	AAYDYGWEAEASREKER		3	2030,920654	a6.a1	4
a6	pepa6a4	ACTIIAR	C2:+57.02146	2	804,4401245	a6.a1	7
a6	pepa6a5	ADPITIATSVPGVFACGDIVR	C16:+57.02146	2	2159,116943	a6.a1	14
a6	pepa6a6	AIEHWQQEK		2	1168,574951	a6.a1	6
a6	pepa6a7	AIEHWQQEKVTK		2	1496,786011	a6.a1	5
a6	pepa6a8	AIQIQFYKDDQIIAK		2	1793,97998	a6.a1	17
a6	pepa6a9	AMISRVEEDPQTK		2	1503,747559	a6.a1	7
a6	pepa6b10	AMISRVEEDPQTK	M2:+15.99491	3	1519,742554	a6.a1	13
a6	pepa6b11	AYGKNFDRYVESAK		2	1647,812988	a6.a1	5
a6	pepa6b12	CAACITCVR	C1:+57.02146 - C4:+57.02146 - C7:+57.02146	2	1110,485718	a6.a1	4
a6	pepa6b13	CINCGICSECIQCEAVCK	C1:+57.02146 - C4:+57.02146 - C7:+57.02146 - C10:+57.02146 - C13:+57.02146 - C17:+57.02146 - C1:-17.02655	2	2243,868408	a6.a1	1
a6	pepa6b14	CINCGICSECIQCEAVCK	C1:+57.02146 - C4:+57.02146 - C7:+57.02146 - C10:+57.02146 - C13:+57.02146 - C17:+57.02146	2	2260,89502	a6.a1	14
a6	pepa6b15	CINCGICSECIQCEAVCKK	C1:+57.02146 - C4:+57.02146 - C7:+57.02146 - C10:+57.02146 - C13:+57.02146 - C17:+57.02146	3	2388,98999	a6.a1	6
a6	pepa6b16	CINCGICSECIQCEAVCKKK	C1:+57.02146 - C4:+57.02146 - C7:+57.02146 - C10:+57.02146 - C13:+57.02146 - C17:+57.02146 - C1:-17.02655	3	2500,05835	a6.a1	1
a6	pepa6b17	DAIQEYR		2	894,4320068	a6.a1	1
a6	pepa6b18	DCEREGSPYCSAICCMYSTK	C2:+57.02146 - C10:+57.02146 - C14:+57.02146 - C15:+57.02146	3	2473,955322	a6.a1	3
a6	pepa6b19	DCEREGSPYCSAICCMYSTK	C2:+57.02146 - C10:+57.02146 - C14:+57.02146 - C15:+57.02146 - M16:+15.99491	3	2489,950195	a6.a1	6
a6	pepa6b20	DGIYVAGVFQGPR		2	1378,711792	a6.a1	9
a6	pepa6b21	DIPETVVNASAAAACAGAAMAPGR	C15:+57.02146	3	2271,085938	a6.a1	2
a6	pepa6b22	DIPETVVNASAAAACAGAAMAPGR	C15:+57.02146 - M20:+15.99491	2	2287,081055	a6.a1	14
a6	pepa6b23	DIQKEYNAVIIAVGIQQSR		3	2145,166748	a6.a1	5
a6	pepa6b24	DQCSWVHR	C3:+57.02146	2	1087,474243	a6.a1	3
a6	pepa6b25	EAAIGGRPEVGEK	E1:-18.01056	3	1294,675415	a6.a1	3
a6	pepa6b26	EAAIGGRPEVGEK		2	1312,686035	a6.a1	16
a6	pepa6b27	EAAIGGRPEVGEKVVVIGGGNVAIDVAR		3	2732,505859	a6.a1	2
a6	pepa6b28	EAGINQFYFEMANIR		2	1802,853516	a6.a1	5
a6	pepa6b29	EAGINQFYFEMANIRDQCSWVHR	C18:+57.02146	3	2871,309326	a6.a1	1
a6	pepa6b30	EAGVIFIAYDPGDPPR		2	1716,859619	a6.a1	9
a6	pepa6b31	EAGVIFIAYDPGDPPRVR		3	1972,029053	a6.a1	6
a6	pepa6b32	EAIIAREHDANIEPTIFYIDIR		3	2599,351807	a6.a1	3
a6	pepa6b33	EAIREAGINQFYFEMANIR		3	2272,118408	a6.a1	4
a6	pepa6b34	EGSPYCSAICCMYSTK	C6:+57.02146 - C10:+57.02146 - C11:+57.02146	2	1913,75415	a6.a1	3
a6	pepa6b35	EGSPYCSAICCMYSTK	C6:+57.02146 - C10:+57.02146 - C11:+57.02146 - M12:+15.99491	2	1929,749023	a6.a1	5
a6	pepa6b36	EHDANIEPTIFYIDIR		2	1945,96582	a6.a1	16
a6	pepa6b37	ENIMVGGVVAVVDENK	M4:+15.99491	2	1688,852783	a6.a1	4
a6	pepa6b38	ENIMVGGVVAVVDENKCAACITCVR	C17:+57.02146 - C20:+57.02146 - C23:+57.02146	3	2764,325195	a6.a1	3
a6	pepa6b39	ENIMVGGVVAVVDENKCAACITCVR	C17:+57.02146 - C20:+57.02146 - C23:+57.02146 - M4:+15.99491	3	2780,320313	a6.a1	7
a6	pepa6b40	ERRPEIPSR		3	1139,628418	a6.a1	4
a6	pepa6b41	EVHIACIESR	C6:+57.02146	3	1213,599854	a6.a1	3
a6	pepa6b42	EVYQGFTPEEAIAEAK		2	1781,859985	a6.a1	7
a6	pepa6b43	EVYQGFTPEEAIAEAKR		2	1937,960815	a6.a1	10
a6	pepa6b44	EYNAVIIAVGIQQSR		2	1660,9021	a6.a1	8
a6	pepa6b45	EYPPERDVSR		3	1247,601929	a6.a1	2
a6	pepa6b46	EYPPERDVSREEPR		3	1758,840942	a6.a1	7
a6	pepa6b47	FAEAIEVVHR		2	1170,626953	a6.a1	14
a6	pepa6b48	FVPNTVVGK		2	960,5516968	a6.a1	7
a6	pepa6b49	FVPNTVVGKDINIK		3	1543,884644	a6.a1	1
a6	pepa6b50	FVPNTVVGKDINIKDIQK		3	2028,14917	a6.a1	5
a6	pepa6b51	FYVETHAK		2	994,4996948	a6.a1	4
a6	pepa6b52	GIIKADPITIATSVPGVFACGDIVR	C20:+57.02146	3	2570,401611	a6.a1	7
a6	pepa6b53	GNFTVQIR		2	934,5109253	a6.a1	2
a6	pepa6b54	GPASVVEAVASGHEAAESVKR		3	2051,052002	a6.a1	7
a6	pepa6b55	GRVTGIEIMQCTR	C11:+57.02146	2	1520,767578	a6.a1	8
a6	pepa6b56	GRVTGIEIMQCTR	C11:+57.02146 - M9:+15.99491	3	1536,762451	a6.a1	3
a6	pepa6b57	GRYDDPIAIATIK		2	1432,779907	a6.a1	4
a6	pepa6b58	GRYDDPIAIATIKR		3	1588,880981	a6.a1	9
a6	pepa6b59	HEAIHIQPVPVIQK		2	1608,922485	a6.a1	11
a6	pepa6b60	IAAATGIEINPYGFAK		2	1635,874512	a6.a1	8
a6	pepa6b61	IAAEAIAQAEGAVAR		2	1440,780884	a6.a1	8
a6	pepa6b62	IAPIDFPTAGIFICGAGHAPK	C14:+57.02146	3	2153,12207	a6.a1	14
a6	pepa6b63	IDGSEIEGIIPGVNFIR		2	1828,980835	a6.a1	15
a6	pepa6b64	IEQAIADGHWDQEK		2	1639,771484	a6.a1	1
a6	pepa6b65	IEQAIADGHWDQEKNK		3	1881,909424	a6.a1	4
a6	pepa6b66	IHTCATIEKVEGEK	C4:+57.02146	2	1614,81604	a6.a1	7
a6	pepa6b67	IHTCATIEKVEGEKGNFTVQIR	C4:+57.02146	3	2530,308594	a6.a1	7
a6	pepa6b68	IINIGIKFVPNTVVGK		3	1712,047241	a6.a1	4
a6	pepa6b69	IISATGPTESHVIRPSDQRPPK		3	2386,28418	a6.a1	5
a6	pepa6b70	IISATGPTESHVIRPSDQRPPKK		3	2514,37915	a6.a1	3
a6	pepa6b71	IKDAIQEYR		3	1135,610962	a6.a1	5
a6	pepa6b72	IKDAIQEYRINR		3	1518,839111	a6.a1	1
a6	pepa6b73	INERNVAEINAVQCMGCGTCAGECPAK	C14:+57.02146 - C17:+57.02146 - C20:+57.02146 - C24:+57.02146 - M15:+15.99491	3	3025,305664	a6.a1	4
a6	pepa6b74	INRVVVASCTIR	C9:+57.02146	2	1387,784302	a6.a1	2
a6	pepa6b75	IPGVVHAEDNIYTCSQDTIK	C14:+57.02146	3	2260,091797	a6.a1	11
a6	pepa6b76	IPGVVHAEDNIYTCSQDTIKK	C14:+57.02146	3	2388,186768	a6.a1	10
a6	pepa6b77	IPINEDRFYVETHAK		2	1831,934082	a6.a1	6
a6	pepa6b78	IPMEVVDRETQR	M3:+15.99491	3	1488,747925	a6.a1	5
a6	pepa6b79	KAIEHWQQEKVTK		3	1624,880981	a6.a1	3
a6	pepa6b80	KIKDAIQEYR		2	1263,706055	a6.a1	9
a6	pepa6b81	KVAFIQCVGSR	C7:+57.02146	2	1264,683472	a6.a1	14
a6	pepa6b82	MFPQAVPNK		2	1031,534668	a6.a1	2
a6	pepa6b83	MFPQAVPNK	M1:+15.99491	2	1047,529541	a6.a1	8
a6	pepa6b84	MFPQAVPNKYIITK		3	1649,908813	a6.a1	1
a6	pepa6b85	MFPQAVPNKYIITK	M1:+15.99491	2	1665,903687	a6.a1	11
a6	pepa6b86	MIKIDGSEIEGIIPGVNFIR		3	2201,200195	a6.a1	6
a6	pepa6b87	MIKIDGSEIEGIIPGVNFIR	M1:+15.99491	2	2217,195313	a6.a1	20
a6	pepa6b88	MPFAGICGR	C7:+57.02146	2	1008,47583	a6.a1	5
a6	pepa6b89	MPFAGICGR	C7:+57.02146 - M1:+15.99491	2	1024,470703	a6.a1	7
a6	pepa6b90	MTDTSNHPNIR		3	1285,595825	a6.a1	14
a6	pepa6b91	MTDTSNHPNIR	M1:+15.99491	3	1301,590698	a6.a1	3
a6	pepa6b92	NFDRYVESAK		2	1228,596069	a6.a1	8
a6	pepa6b93	NIIIQYYTDGR		2	1355,695801	a6.a1	12
a6	pepa6b94	NPEAQVYVIYR		2	1351,700928	a6.a1	4
a6	pepa6b95	NVAEINAVQCMGCGTCAGECPAK	C10:+57.02146 - C13:+57.02146 - C16:+57.02146 - C20:+57.02146	3	2497,040039	a6.a1	7
a6	pepa6b96	NVAEINAVQCMGCGTCAGECPAK	C10:+57.02146 - C13:+57.02146 - C16:+57.02146 - C20:+57.02146 - M11:+15.99491	3	2513,034912	a6.a1	15
a6	pepa6b97	QAQAMAPVEER	M5:+15.99491 - Q1:-17.02655	2	1228,56311	a6.a1	4
a6	pepa6b98	QAQAMAPVEER		2	1229,594727	a6.a1	4
a6	pepa6b99	QAQAMAPVEER	M5:+15.99491	2	1245,5896	a6.a1	9
a6	pepa6c100	QAQAMAPVEERVK	M5:+15.99491	3	1472,753052	a6.a1	3
a6	pepa6c101	QREIGIIEVMVK		3	1414,809082	a6.a1	2
a6	pepa6c102	QVVFIQCVGSR	C7:+57.02146	2	1292,678345	a6.a1	4
a6	pepa6c103	QVVFIQCVGSRDQEHPYCSR	C7:+57.02146 - C18:+57.02146 - Q1:-17.02655	3	2448,118652	a6.a1	1
a6	pepa6c104	RCINCGICSECIQCEAVCK	C2:+57.02146 - C5:+57.02146 - C8:+57.02146 - C11:+57.02146 - C14:+57.02146 - C18:+57.02146	3	2416,996094	a6.a1	5
a6	pepa6c105	RMPFAGICGR	C8:+57.02146	2	1164,576904	a6.a1	1
a6	pepa6c106	RMPFAGICGR	C8:+57.02146 - M2:+15.99491	3	1180,571777	a6.a1	9
a6	pepa6c107	RNPEAQVYVIYR		2	1507,802002	a6.a1	14
a6	pepa6c108	RNPEAQVYVIYRDIR		3	1892,01416	a6.a1	1
a6	pepa6c109	RRNPEAQVYVIYR		3	1663,903076	a6.a1	6
a6	pepa6c110	RTQTIEHGVVIVATGSQEIK		3	2166,187988	a6.a1	4
a6	pepa6c111	SIEKEPHID		3	1067,537231	a6.a1	1
a6	pepa6c112	SIEKEPHIDPPPNVVPFPGR		3	2225,171875	a6.a1	2
a6	pepa6c113	SIEKEPHIDPPPNVVPFPGRR		3	2381,272949	a6.a1	4
a6	pepa6c114	STCPAGTNVQGYVAIISQGK	C3:+57.02146	2	2051,022949	a6.a1	9
a6	pepa6c115	TCCAQTIKNAIAIK	C2:+57.02146 - C3:+57.02146	3	1591,829956	a6.a1	1
a6	pepa6c116	TDAYIIGQDER		2	1280,612061	a6.a1	6
a6	pepa6c117	TFPTNECAMCIIGPR	C7:+57.02146 - C10:+57.02146 - M9:+15.99491	2	1782,797607	a6.a1	7
a6	pepa6c118	TQPFEPVATTR		2	1246,643066	a6.a1	6
a6	pepa6c119	TQPFEPVATTRDGIYVAGVFQGPR		3	2606,33667	a6.a1	8
a6	pepa6c120	TQTIEHGVVIVATGSQEIK		2	2010,087036	a6.a1	3
a6	pepa6c121	TQTIEHGVVIVATGSQEIKTDAYIIGQDER		3	3271,680908	a6.a1	1
a6	pepa6c122	TTIEGEDIQAIIR		2	1458,780273	a6.a1	7
a6	pepa6c123	TTIEGEDIQAIIRDIITR		2	2057,124023	a6.a1	4
a6	pepa6c124	TYAFMEDYYR		2	1358,572632	a6.a1	5
a6	pepa6c125	TYAFMEDYYR	M5:+15.99491	2	1374,567505	a6.a1	7
a6	pepa6c126	VAFIQCVGSR	C6:+57.02146	2	1136,588501	a6.a1	7
a6	pepa6c127	VAFIQCVGSRDCER	C6:+57.02146 - C12:+57.02146	3	1696,789795	a6.a1	3
a6	pepa6c128	VAIIGAGPAGITAAQDIAIAGYQVTIYDAINQPGGMIR	M36:+15.99491	3	3785,98999	a6.a1	1
a6	pepa6c129	VCPFNVPR	C2:+57.02146	2	988,5037231	a6.a1	8
a6	pepa6c130	VEEDPQTKNIIIQYYTDGR		3	2282,130371	a6.a1	2
a6	pepa6c131	VEGEKGNFTVQIR		2	1476,780884	a6.a1	4
a6	pepa6c132	VKDFREVYQGFTPEEAIAEAK		3	2427,219482	a6.a1	5
a6	pepa6c133	VKDFREVYQGFTPEEAIAEAKR		3	2583,320557	a6.a1	3
a6	pepa6c134	VKRHEAIHIQPVPVIQK		3	1992,187012	a6.a1	1
a6	pepa6c135	VQREEFDIVVIAVGVKPPIDAEK		3	2551,41333	a6.a1	4
a6	pepa6c136	VTGIEIMQCTR	C9:+57.02146	2	1307,64502	a6.a1	5
a6	pepa6c137	VTGIEIMQCTR	C9:+57.02146 - M7:+15.99491	2	1323,639893	a6.a1	8
a6	pepa6c138	VVVASCTIR	C6:+57.02146	2	1004,556091	a6.a1	3
a6	pepa6c139	VVVIGGGNVAIDVAR		2	1438,838135	a6.a1	10
a6	pepa6c140	YDDPIAIATIKR		2	1375,758423	a6.a1	4
a6	pepa6c141	YIQGEDIATGR		2	1222,606689	a6.a1	13
a6	pepa6c142	YRIPMEVVDR	M5:+15.99491	3	1293,662354	a6.a1	3
a6	pepa6c143	YRIPMEVVDRETQR		3	1791,91748	a6.a1	7
a7	pepa7a1	AGAEVAISEVWAK		2	1330,700562	a7.a1	20
a7	pepa7a2	AGAEVAISEVWAKGGEGGIEIAR		3	2270,177979	a7.a1	5
a7	pepa7a3	AGAEVAISEVWAKGGEGGIEIARK		3	2398,272949	a7.a1	3
a7	pepa7a4	AIQRYESIGYGNIPVVMAK		3	2109,116455	a7.a1	4
a7	pepa7a5	AIQRYESIGYGNIPVVMAK	M17:+15.99491	3	2125,111572	a7.a1	3
a7	pepa7a6	AIRNIVIGIGGK		2	1210,763428	a7.a1	6
a7	pepa7a7	AKISIDVYR		3	1064,610352	a7.a1	9
a7	pepa7a8	AKISIDVYRR		2	1220,711426	a7.a1	7
a7	pepa7a9	CRYAGFKPDATVIVATVR	C1:+57.02146 - C1:-17.02655	3	2007,048462	a7.a1	4
a7	pepa7b10	CRYAGFKPDATVIVATVR	C1:+57.02146	3	2024,074951	a7.a1	4
a7	pepa7b11	DAIKPNIVQTIENTPAFIHGGPFANIAHGCNSIIATK	C30:+57.02146	3	3930,033447	a7.a1	3
a7	pepa7b12	DKPDGKIIIVTAITPTPAGEGK		3	2221,244385	a7.a1	3
a7	pepa7b13	EGFANIEKHIENIGK		2	1698,881348	a7.a1	7
a7	pepa7b14	EPSIGPSFGIK		2	1131,604858	a7.a1	7
a7	pepa7b15	ETGFDISVASEVMACICIASDIMDIKER	C15:+57.02146 - C17:+57.02146 - M23:+15.99491	3	3176,462158	a7.a1	1
a7	pepa7b16	ETGFDISVASEVMACICIASDIMDIKER	C15:+57.02146 - C17:+57.02146 - M13:+15.99491 - M23:+15.99491	3	3192,457275	a7.a1	2
a7	pepa7b17	FGVPAVVAINAFPTDTEAEINIIYEICAK	C27:+57.02146	3	3165,618164	a7.a1	6
a7	pepa7b18	GGEGGIEIAR		2	958,4957275	a7.a1	5
a7	pepa7b19	GGEGGIEIARK		2	1086,590576	a7.a1	16
a7	pepa7b20	GIGIQEDEVEIYGK		2	1549,774902	a7.a1	8
a7	pepa7b21	GIGIQEDEVEIYGKYK		2	1840,933105	a7.a1	18
a7	pepa7b22	GIGIQEDEVEIYGKYKAK		2	2040,065186	a7.a1	4
a7	pepa7b23	IADYVVTEAGFGADIGAEK		2	1925,949463	a7.a1	24
a7	pepa7b24	IADYVVTEAGFGADIGAEKFYDVK		3	2578,271484	a7.a1	42
a7	pepa7b25	IATEIYGADGVNYTAEADK		2	2000,94519	a7.a1	23
a7	pepa7b26	IATEIYGADGVNYTAEADKAIQR		3	2469,226074	a7.a1	28
a7	pepa7b27	IATEIYGADGVNYTAEADKAIQRYESIGYGNIPVVMAK		3	4091,043457	a7.a1	1
a7	pepa7b28	IIIVTAITPTPAGEGK		2	1580,926147	a7.a1	18
a7	pepa7b29	IIIVTAITPTPAGEGKTTTSVGITDAIAR		3	2867,609131	a7.a1	6
a7	pepa7b30	IKDKPDGKIIIVTAITPTPAGEGK		3	2462,42334	a7.a1	11
a7	pepa7b31	ISAGAGFIVPITGAIMTMPGIPK		3	2242,234131	a7.a1	8
a7	pepa7b32	ISAGAGFIVPITGAIMTMPGIPK	M18:+15.99491	3	2258,229004	a7.a1	23
a7	pepa7b33	ISAGAGFIVPITGAIMTMPGIPK	M16:+15.99491 - M18:+15.99491	3	2274,224121	a7.a1	20
a7	pepa7b34	ISIDVYR		2	865,4782104	a7.a1	1
a7	pepa7b35	ISIDVYRR		2	1021,579285	a7.a1	7
a7	pepa7b36	IVVGYTYDGKPVTAGDIEAQGSMAIIMK		3	2927,489746	a7.a1	8
a7	pepa7b37	IVVGYTYDGKPVTAGDIEAQGSMAIIMK	M23:+15.99491	3	2943,484619	a7.a1	9
a7	pepa7b38	IVVGYTYDGKPVTAGDIEAQGSMAIIMK	M23:+15.99491 - M27:+15.99491	3	2959,479492	a7.a1	17
a7	pepa7b39	KVIQTIESRPSNFHVIYNIDISIKDK		3	3057,673584	a7.a1	3
a7	pepa7b40	KVPSDIEIAQAAK		3	1369,769043	a7.a1	1
a7	pepa7b41	MKPVMEIAR		2	1074,580322	a7.a1	4
a7	pepa7b42	MKPVMEIAR	M1:+15.99491	2	1090,575195	a7.a1	24
a7	pepa7b43	NFTITVR		2	850,4785767	a7.a1	9
a7	pepa7b44	NFTITVREVR		3	1234,690674	a7.a1	3
a7	pepa7b45	NIVIGIGGKANGVPR		2	1464,864868	a7.a1	1
a7	pepa7b46	PSDIEIAQAAK		2	1142,605591	a7.a1	1
a7	pepa7b47	RIKDKPDGKIIIVTAITPTPAGEGK		3	2618,524414	a7.a1	1
a7	pepa7b48	RPAACNIDIDADGVITGIF	C5:+57.02146	2	2018,001587	a7.a1	52
a7	pepa7b49	RVIDINDR		2	1000,553772	a7.a1	6
a7	pepa7b50	RVIDINDRAIR		3	1340,776123	a7.a1	1
a7	pepa7b51	RVMVCIREPSIGPSFGIK	C5:+57.02146	3	2046,099121	a7.a1	1
a7	pepa7b52	SDIATENIEAIR		2	1331,680542	a7.a1	8
a7	pepa7b53	SDIATENIEAIREGFANIEK		2	2220,114746	a7.a1	28
a7	pepa7b54	SDIATENIEAIREGFANIEKHIENIGK		3	3011,543701	a7.a1	1
a7	pepa7b55	SIDVYRR		2	908,4953003	a7.a1	7
a7	pepa7b56	SKVPSDIEIAQAAK		2	1456,801025	a7.a1	28
a7	pepa7b57	SKVPSDIEIAQAAK	S1:+42.01057	2	1498,811646	a7.a1	9
a7	pepa7b58	TAIKIADYVVTEAGFGADIGAEK		3	2339,213379	a7.a1	4
a7	pepa7b59	TAIKIADYVVTEAGFGADIGAEKFYDVK		3	2991,5354	a7.a1	4
a7	pepa7b60	TQYSFSDDMTK		2	1322,557251	a7.a1	8
a7	pepa7b61	TQYSFSDDMTK	M9:+15.99491	2	1338,552246	a7.a1	23
a7	pepa7b62	TQYSFSDDMTKIGRPR		3	1901,917847	a7.a1	2
a7	pepa7b63	TQYSFSDDMTKIGRPR	M9:+15.99491	2	1917,912842	a7.a1	2
a7	pepa7b64	TTTSVGITDAIAR		2	1305,701294	a7.a1	28
a7	pepa7b65	VIDINDR		2	844,4526978	a7.a1	1
a7	pepa7b66	VIDINDRAIR		2	1184,675049	a7.a1	2
a7	pepa7b67	VIQTIESRPSNFHVIYNIDISIKDK		3	2929,578613	a7.a1	1
a7	pepa7b68	VMVCIR	C4:+57.02146 - M2:+15.99491	2	793,406311	a7.a1	1
a7	pepa7b69	VMVCIREPSIGPSFGIK	C4:+57.02146	2	1889,998047	a7.a1	14
a7	pepa7b70	VMVCIREPSIGPSFGIK	C4:+57.02146 - M2:+15.99491	2	1905,99292	a7.a1	19
a7	pepa7b71	VPSDIEIAQAAK		2	1241,67395	a7.a1	7
a7	pepa7b72	YAGFKPDATVIVATVR		2	1707,943359	a7.a1	19
a7	pepa7b73	YESIGYGNIPVVMAK		2	1640,835693	a7.a1	9
a7	pepa7b74	YESIGYGNIPVVMAK	M13:+15.99491	2	1656,830566	a7.a1	28
a8	pepa8a1	AGGAVPTAYDQIDK		2	1405,696167	a8.a1	6
a8	pepa8a2	AGGAVPTAYDQIDKAPEER		2	1987,972412	a8.a1	34
a8	pepa8a3	AGGAVPTAYDQIDKAPEERER		2	2273,116211	a8.a1	37
a8	pepa8a4	AGGAVPTAYDQIDKAPEERERG		3	2330,137695	a8.a1	2
a8	pepa8a5	AKQKYER	A1:+42.01057	2	964,5214844	a8.a1	1
a8	pepa8a6	AMECGCGKRECEWCGK	C4:+57.02146 - C6:+57.02146 - C11:+57.02146 - C14:+57.02146	3	2017,781006	a8.a1	1
a8	pepa8a7	DQIDKAPEERER		3	1485,729614	a8.a1	4
a8	pepa8a8	DTDKPFIMPIEDVFTITGR		2	2195,105713	a8.a1	6
a8	pepa8a9	DTDKPFIMPIEDVFTITGR	M8:+15.99491	2	2211,100586	a8.a1	33
a8	pepa8b10	EGGRTVGAGVVTGIIE		2	1514,817749	a8.a1	4
a8	pepa8b11	EHIIIAR		2	851,5101929	a8.a1	16
a8	pepa8b12	EIITEYEFPGDEIPIVTGSAIK		2	2421,243896	a8.a1	49
a8	pepa8b13	ERGITIATAHVEYETEKR		3	2103,083252	a8.a1	6
a8	pepa8b14	EVERGMVIAKPGSIKPHTK	M6:+15.99491	3	2093,154053	a8.a1	2
a8	pepa8b15	FAIREGGR		2	905,4956055	a8.a1	1
a8	pepa8b16	FNAEVYVITK		2	1183,63623	a8.a1	7
a8	pepa8b17	FNAEVYVITKEEGGR		2	1711,865356	a8.a1	17
a8	pepa8b18	GITIATAHVEYETEK		2	1661,838501	a8.a1	7
a8	pepa8b19	GITIATAHVEYETEKR		2	1817,939575	a8.a1	21
a8	pepa8b20	GKVKVGDEVEIIGIRDEIR		3	2125,197998	a8.a1	3
a8	pepa8b21	GKVKVGDEVEIIGIRDEIRK		3	2253,292969	a8.a1	3
a8	pepa8b22	GMVIAKPGSIKPHTK		2	1563,904419	a8.a1	9
a8	pepa8b23	GMVIAKPGSIKPHTK	M2:+15.99491	3	1579,899292	a8.a1	23
a8	pepa8b24	GTIGHVDHGK		2	1020,522522	a8.a1	2
a8	pepa8b25	GVDRKEVER		3	1087,585938	a8.a1	1
a8	pepa8b26	HTPFFNGYRPQFYFR		3	1976,955933	a8.a1	11
a8	pepa8b27	HYAHVDCPGHADYVK	C7:+57.02146	3	1768,786377	a8.a1	19
a8	pepa8b28	IIDEAVAGDNIGTIIR		2	1669,912354	a8.a1	33
a8	pepa8b29	KIIDEAVAGDNIGTIIR		2	1798,007324	a8.a1	22
a8	pepa8b30	KTVVTGVEMFR		2	1266,687866	a8.a1	5
a8	pepa8b31	KTVVTGVEMFR	M9:+15.99491	2	1282,682739	a8.a1	2
a8	pepa8b32	KTVVTGVEMFRK		3	1394,782959	a8.a1	4
a8	pepa8b33	MTIEIITPIAIEEGIR		2	1798,998657	a8.a1	18
a8	pepa8b34	MTIEIITPIAIEEGIR	M1:+15.99491	2	1814,993652	a8.a1	44
a8	pepa8b35	NMITGAAQMDGAIIVVSAADGPMPQTR	M23:+15.99491	3	2731,321533	a8.a1	1
a8	pepa8b36	NMITGAAQMDGAIIVVSAADGPMPQTR	M2:+15.99491 - M9:+15.99491 - M23:+15.99491	3	2763,311279	a8.a1	11
a8	pepa8b37	QVGVPYIVVFINK	Q1:-17.02655	2	1458,835938	a8.a1	6
a8	pepa8b38	QVGVPYIVVFINK		2	1475,862549	a8.a1	13
a8	pepa8b39	QVGVPYIVVFINKVDQVDDPEIIEIVEMEVR	M28:+15.99491	3	3600,887451	a8.a1	3
a8	pepa8b40	RHYAHVDCPGHADYVK	C8:+57.02146	3	1924,887451	a8.a1	1
a8	pepa8b41	TAAITFCIAKAGGAVPTAYDQI	C7:+57.02146	3	2239,143311	a8.a1	1
a8	pepa8b42	TKPHVNVGTIGHVDHGK		2	1795,956543	a8.a1	11
a8	pepa8b43	TTDVTGVVNIPEGVEMVMPGDNIR		2	2543,248291	a8.a1	14
a8	pepa8b44	TTDVTGVVNIPEGVEMVMPGDNIR	M18:+15.99491	2	2559,243408	a8.a1	21
a8	pepa8b45	TTDVTGVVNIPEGVEMVMPGDNIR	M16:+15.99491 - M18:+15.99491	2	2575,238281	a8.a1	23
a8	pepa8b46	TTITAAITFCIAK	C10:+57.02146	2	1410,766479	a8.a1	11
a8	pepa8b47	TVGAGVVTGIIE		2	1115,631104	a8.a1	1
a8	pepa8b48	TVVTGVEMFR		2	1138,592896	a8.a1	6
a8	pepa8b49	TVVTGVEMFR	M8:+15.99491	2	1154,587769	a8.a1	9
a8	pepa8b50	TVVTGVEMFRK		2	1266,687866	a8.a1	10
a8	pepa8b51	TVVTGVEMFRK	M8:+15.99491	2	1282,682739	a8.a1	23
a8	pepa8b52	VDQVDDPEIIEIVEMEVR		2	2128,04834	a8.a1	2
a8	pepa8b53	VDQVDDPEIIEIVEMEVR	M15:+15.99491	2	2144,043213	a8.a1	15
a8	pepa8b54	VGDEVEIIGIR		2	1199,663452	a8.a1	5
a8	pepa8b55	VGDEVEIIGIRDEIR		2	1712,918213	a8.a1	20
a8	pepa8b56	VGDEVEIIGIRDEIRK		2	1841,013062	a8.a1	30
a8	pepa8b57	VKVGDEVEIIGIRDEIR		3	1940,081543	a8.a1	10
a8	pepa8b58	VKVGDEVEIIGIRDEIRK		2	2068,176514	a8.a1	11
a8	pepa8b59	VWEIMDAVDSYIPTPER		2	2020,968872	a8.a1	6
a8	pepa8b60	VWEIMDAVDSYIPTPER	M5:+15.99491	2	2036,963745	a8.a1	18
a9	pepa9a1	AAREAIDAAAAPPIAK		3	1535,85437	a9.a1	2
a9	pepa9a2	AAVASVAAATQINIVIMADDPDVIK		3	2496,337891	a9.a1	4
a9	pepa9a3	AAVASVAAATQINIVIMADDPDVIK	M17:+15.99491	3	2512,333008	a9.a1	2
a9	pepa9a4	AAVASVAAATQINIVIMADDPDVIKEAIAGVADR		3	3378,793945	a9.a1	2
a9	pepa9a5	AAVASVAAATQINIVIMADDPDVIKEAIAGVADR	M17:+15.99491	3	3394,789063	a9.a1	5
a9	pepa9a6	AIADFTQIR		2	1034,563354	a9.a1	1
a9	pepa9a7	AIADFTQIRR		2	1190,664551	a9.a1	26
a9	pepa9a8	AKVEAINGINFDR		2	1446,770386	a9.a1	11
a9	pepa9a9	ASIDSCPYVSDAAR	C6:+57.02146	2	1511,679932	a9.a1	38
a9	pepa9b10	ASIDSCPYVSDAAREAIDAAAAPPIAK	C6:+57.02146	2	2730,34082	a9.a1	25
a9	pepa9b11	DAAREAIDAAAAPPIAK		3	1650,881348	a9.a1	1
a9	pepa9b12	EAIAGVADR		2	901,4741821	a9.a1	2
a9	pepa9b13	EAIAGVADRKPIIYAATGANYEAMTAIAK		3	2979,561279	a9.a1	2
a9	pepa9b14	EAIAGVADRKPIIYAATGANYEAMTAIAK	M24:+15.99491	3	2995,556152	a9.a1	6
a9	pepa9b15	EAIDAAAAPPIAK		2	1237,679077	a9.a1	33
a9	pepa9b16	EASGIVAFAR	E1:-18.01056	2	1002,537109	a9.a1	4
a9	pepa9b17	EASGIVAFAR		2	1020,547729	a9.a1	14
a9	pepa9b18	EHIIPIISWR	E1:-18.01056	3	1245,710693	a9.a1	2
a9	pepa9b19	EHIIPIISWR		2	1263,721191	a9.a1	25
a9	pepa9b20	FYHETAIAIQVSDNISSEEIK		2	2394,182861	a9.a1	23
a9	pepa9b21	FYHETAIAIQVSDNISSEEIKAK		3	2593,314697	a9.a1	9
a9	pepa9b22	GKIEDITGWEVIVGPR		2	1768,959595	a9.a1	29
a9	pepa9b23	HDADDPAAFK		2	1086,485474	a9.a1	24
a9	pepa9b24	HRIIIPGAVAVIK		3	1386,894775	a9.a1	19
a9	pepa9b25	IEDITGWEVIVGPR		2	1583,84314	a9.a1	10
a9	pepa9b26	IIIPGAVAVIK		2	1093,734741	a9.a1	21
a9	pepa9b27	IIIPGAVAVIKGK		3	1278,851196	a9.a1	3
a9	pepa9b28	INEIGAVNENSPVYVTTNFSITYYSVEGEIESTK		3	3767,817871	a9.a1	2
a9	pepa9b29	IPSYIISVDTDGISVITAYADGKFEAEK		3	3002,524902	a9.a1	12
a9	pepa9b30	KNCGECGTPTCIAFAMNIASGK	C3:+57.02146 - C6:+57.02146 - C11:+57.02146	2	2387,061523	a9.a1	12
a9	pepa9b31	KNCGECGTPTCIAFAMNIASGK	C3:+57.02146 - C6:+57.02146 - C11:+57.02146 - M16:+15.99491	2	2403,056396	a9.a1	22
a9	pepa9b32	KPIIYAATGANYEAMTAIAK		2	2097,105225	a9.a1	12
a9	pepa9b33	KPIIYAATGANYEAMTAIAK	M15:+15.99491	2	2113,100098	a9.a1	24
a9	pepa9b34	KVDIDNKVKR		3	1214,722046	a9.a1	1
a9	pepa9b35	NCGECGTPTCIAFAMNIASGK	C2:+57.02146 - C5:+57.02146 - C10:+57.02146	2	2258,966553	a9.a1	13
a9	pepa9b36	NCGECGTPTCIAFAMNIASGK	C2:+57.02146 - C5:+57.02146 - C10:+57.02146 - M15:+15.99491	2	2274,961426	a9.a1	16
a9	pepa9b37	NIASGKASIDSCPYVSDAAR	C12:+57.02146	3	2081,992432	a9.a1	1
a9	pepa9b38	PITGIEIYK		2	1033,59314	a9.a1	8
a9	pepa9b39	PITGIEIYK	P1:+42.01057	2	1075,60376	a9.a1	2
a9	pepa9b40	PITGIEIYKQIPK		2	1499,883545	a9.a1	28
a9	pepa9b41	PITGIEIYKQIPK	P1:+42.01057	2	1541,894165	a9.a1	3
a9	pepa9b42	PITGIEIYKQIPKK		3	1627,978638	a9.a1	4
a9	pepa9b43	QIVIDPGAR	Q1:-17.02655	2	951,5261841	a9.a1	5
a9	pepa9b44	QIVIDPGAR		2	968,5527954	a9.a1	14
a9	pepa9b45	QIVIDPGARETSR		2	1441,776245	a9.a1	14
a9	pepa9b46	QNIYTDPQVPIR		2	1443,759521	a9.a1	8
a9	pepa9b47	QNIYTDPQVPIRVEEK	Q1:-17.02655	2	1911,981445	a9.a1	17
a9	pepa9b48	QNIYTDPQVPIRVEEK		2	1929,008057	a9.a1	21
a9	pepa9b49	SCPYVSDAAR	C2:+57.02146	2	1125,499756	a9.a1	4
a9	pepa9b50	SFGYPIIAITTAANPIDEVIQAVNYVTK		3	3008,598389	a9.a1	3
a9	pepa9b51	TDAKEHIIPIISWR		2	1678,927856	a9.a1	32
a9	pepa9b52	VEAINGINFDR		2	1247,638306	a9.a1	8
a9	pepa9b53	VGQHYTIQAIAIR		2	1469,822754	a9.a1	13
a9	pepa9b54	VGQHYTIQAIAIRHDADD		3	2022,999634	a9.a1	2
a9	pepa9b55	VGQHYTIQAIAIRHDADDPAAFK		3	2537,290039	a9.a1	7
a9	pepa9b56	VVIGAGPTAVEMGDETEIFR		2	2091,043213	a9.a1	19
a9	pepa9b57	VVIGAGPTAVEMGDETEIFR	M12:+15.99491	2	2107,038086	a9.a1	26
a9	pepa9b58	VVIGAGPTAVEMGDETEIFRHDK	M12:+15.99491	3	2487,21875	a9.a1	2
a9	pepa9b59	VVIGAGPTAVEMGDETEIFRHDKR		3	2627,324951	a9.a1	1
a9	pepa9b60	YASIVVIR		2	920,5568237	a9.a1	7
a9	pepa9b61	YASIVVIRTDAK		3	1335,76355	a9.a1	1
b10	pepb10a1	ARDIVVAITEAAAK		3	1427,822144	b10.a1	3
b10	pepb10a2	ATGIVDVENIAAVVK		2	1498,848022	b10.a1	17
b10	pepb10a3	ATGIVDVENIAAVVKNPAAMR		3	2139,159424	b10.a1	7
b10	pepb10a4	ATGIVDVENIAAVVKNPAAMR	M20:+15.99491	2	2155,154297	b10.a1	13
b10	pepb10a5	ATGIVDVENIAAVVKNPAAMRR		3	2295,260498	b10.a1	3
b10	pepb10a6	DARDIVVAITEAAAK		2	1542,848999	b10.a1	28
b10	pepb10a7	DIFAEPNIKQITVWAR		2	1901,028442	b10.a1	14
b10	pepb10a8	DIVVAITEAAAK		2	1200,68396	b10.a1	19
b10	pepb10a9	DIVVAITEAAAKEGK		2	1514,842896	b10.a1	14
b10	pepb10b10	EACTECYTCWIYCPDSCITR	C3:+57.02146 - C6:+57.02146 - C9:+57.02146 - C13:+57.02146 - C17:+57.02146	2	2645,023682	b10.a1	20
b10	pepb10b11	EACTECYTCWIYCPDSCITRTEEGPVFNMK	C3:+57.02146 - C6:+57.02146 - C9:+57.02146 - C13:+57.02146 - C17:+57.02146	3	3777,546143	b10.a1	2
b10	pepb10b12	EGKYVQAWENYVDIPDR		2	2081,993164	b10.a1	15
b10	pepb10b13	EGKYVQAWENYVDIPDRIYVPVR		3	2809,431152	b10.a1	3
b10	pepb10b14	GCGICTAVCPSGAITNVPEIDFKD	C2:+57.02146 - C5:+57.02146 - C9:+57.02146	2	2581,173584	b10.a1	27
b10	pepb10b15	GIRPGSTIVVNTK		3	1341,785278	b10.a1	8
b10	pepb10b16	GIRPGSTIVVNTKR		2	1497,886353	b10.a1	15
b10	pepb10b17	GVVMNKDARDIVVAITEAAAK		2	2171,185791	b10.a1	7
b10	pepb10b18	GVVMNKDARDIVVAITEAAAKEGK		3	2485,344727	b10.a1	1
b10	pepb10b19	IQRPIIDR		2	1010,611023	b10.a1	3
b10	pepb10b20	IQRPIIDREACTECYTCWIYCPDSCITR	C11:+57.02146 - C14:+57.02146 - C17:+57.02146 - C21:+57.02146 - C25:+57.02146	3	3636,616455	b10.a1	9
b10	pepb10b21	ISSDPIESK		2	975,4996948	b10.a1	14
b10	pepb10b22	ISSDPIESKYIYENETPDIVVIVEESIIK		3	3322,719482	b10.a1	5
b10	pepb10b23	IYVPVR		2	746,4564209	b10.a1	7
b10	pepb10b24	QIPPHEAVEEAAVSATEIIR	Q1:-17.02655	2	2143,103516	b10.a1	32
b10	pepb10b25	QIPPHEAVEEAAVSATEIIR		3	2160,129883	b10.a1	55
b10	pepb10b26	QITVWAR	Q1:-17.02655	2	856,4680176	b10.a1	1
b10	pepb10b27	QITVWAR		2	873,4945068	b10.a1	10
b10	pepb10b28	QMPFAGTVPSPVTENEGMVTGNWR	Q1:-17.02655	3	2588,191162	b10.a1	1
b10	pepb10b29	QMPFAGTVPSPVTENEGMVTGNWR	M18:+15.99491 - Q1:-17.02655	3	2604,186279	b10.a1	11
b10	pepb10b30	QMPFAGTVPSPVTENEGMVTGNWR		2	2605,217773	b10.a1	7
b10	pepb10b31	QMPFAGTVPSPVTENEGMVTGNWR	M2:+15.99491 - M18:+15.99491 - Q1:-17.02655	3	2620,181152	b10.a1	12
b10	pepb10b32	QMPFAGTVPSPVTENEGMVTGNWR	M18:+15.99491	2	2621,212646	b10.a1	23
b10	pepb10b33	QMPFAGTVPSPVTENEGMVTGNWR	M2:+15.99491 - M18:+15.99491	2	2637,20752	b10.a1	23
b10	pepb10b34	STKDIFAEPNIK		2	1362,726807	b10.a1	13
b10	pepb10b35	STKDIFAEPNIK	S1:+42.01057	2	1404,737305	b10.a1	5
b10	pepb10b36	STKDIFAEPNIKQITVWAR		3	2217,203125	b10.a1	4
b10	pepb10b37	STKDIFAEPNIKQITVWAR	S1:+42.01057	3	2259,213623	b10.a1	3
b10	pepb10b38	TEEGPVFNMK		2	1151,540649	b10.a1	8
b10	pepb10b39	TEEGPVFNMK	M9:+15.99491	2	1167,535522	b10.a1	15
b10	pepb10b40	TEEGPVFNMKYCK	C12:+57.02146 - M9:+15.99491	2	1618,724365	b10.a1	7
b10	pepb10b41	TKDIFAEPNIK		3	1275,694824	b10.a1	3
b10	pepb10b42	VVAITEAAAK		2	972,5728149	b10.a1	1
b10	pepb10b43	YCKGCGICTAVCPSGAITNVPEIDFKD	C2:+57.02146 - C5:+57.02146 - C8:+57.02146 - C12:+57.02146	3	3032,362549	b10.a1	4
b10	pepb10b44	YIYENETPDIVVIVEESIIK		2	2366,238281	b10.a1	14
b10	pepb10b45	YIYENETPDIVVIVEESIIKGVPIIK		3	2973,643799	b10.a1	1
b10	pepb10b46	YVQAWENYVDIPDR		2	1767,834106	b10.a1	16
b10	pepb10b47	YVQAWENYVDIPDRIYVPVR		2	2495,272217	b10.a1	14
b11	pepb11a1	AAARAIDAYIREK		3	1447,802002	b11.a1	1
b11	pepb11a2	AIDAYIR		2	821,4520264	b11.a1	1
b11	pepb11a3	AIDAYIREK		2	1078,5896	b11.a1	12
b11	pepb11a4	APPSGYKVAVIGSGPAGITAAADIAR		3	2410,309326	b11.a1	3
b11	pepb11a5	AYIFPR		2	766,4251099	b11.a1	7
b11	pepb11a6	CIQCKKAPCR	C1:+57.02146 - C4:+57.02146 - C9:+57.02146 - C1:-17.02655	3	1303,607178	b11.a1	2
b11	pepb11a7	EEVEHAEEEGVQFR		2	1687,756226	b11.a1	6
b11	pepb11a8	EKNNIPAICGR	C9:+57.02146	2	1271,652954	b11.a1	5
b11	pepb11a9	EMAIAEAQR		2	1018,499023	b11.a1	7
b11	pepb11b10	ERIHNFNEVAQGYTR		2	1833,899536	b11.a1	2
b11	pepb11b11	FEIGEPDASGR		2	1177,548828	b11.a1	4
b11	pepb11b12	FEIGEPDASGRR		3	1333,649902	b11.a1	5
b11	pepb11b13	FIADYQIAK		2	1068,572754	b11.a1	4
b11	pepb11b14	FIADYQIAKGETASSEK		2	1857,92334	b11.a1	14
b11	pepb11b15	FIADYQIAKGETASSEKAPPSGYK		3	2558,277588	b11.a1	7
b11	pepb11b16	GETASSEKAPPSGYK		2	1508,723145	b11.a1	28
b11	pepb11b17	GTIAADEATGATSR		2	1320,639404	b11.a1	26
b11	pepb11b18	GTIAADEATGATSRK		2	1448,734375	b11.a1	7
b11	pepb11b19	GVFAGGDIVTGAATVIIAMGAGK	M19:+15.99491	3	2092,111084	b11.a1	13
b11	pepb11b20	HEPVAIGRIER		3	1276,712524	b11.a1	5
b11	pepb11b21	IGAEESYIVYR		2	1299,658447	b11.a1	7
b11	pepb11b22	IGAEESYIVYRR		2	1455,759521	b11.a1	13
b11	pepb11b23	IHGNDQGVVTGMTCQR	C14:+57.02146	2	1772,817139	b11.a1	15
b11	pepb11b24	IHGNDQGVVTGMTCQR	C14:+57.02146 - M12:+15.99491	2	1788,812012	b11.a1	24
b11	pepb11b25	IHGNDQGVVTGMTCQRFEIGEPDASGR	C14:+57.02146	3	2931,347656	b11.a1	2
b11	pepb11b26	IHGNDQGVVTGMTCQRFEIGEPDASGR	C14:+57.02146 - M12:+15.99491	3	2947,342529	b11.a1	3
b11	pepb11b27	IHNFNEVAQGYTR		2	1548,755859	b11.a1	16
b11	pepb11b28	IHNFNEVAQGYTREMAIAEAQR	M15:+15.99491	3	2564,231445	b11.a1	3
b11	pepb11b29	IITSPVR		2	785,4884033	b11.a1	7
b11	pepb11b30	IKEKNNIPAICGR	C11:+57.02146	2	1512,831909	b11.a1	13
b11	pepb11b31	IKEQDFDGAIAK		2	1334,695557	b11.a1	23
b11	pepb11b32	ITSKGTIAADEATGATSR		2	1749,898193	b11.a1	14
b11	pepb11b33	ITSKGTIAADEATGATSRK		3	1877,993042	b11.a1	3
b11	pepb11b34	IVQQEIDTIR		2	1214,674438	b11.a1	10
b11	pepb11b35	IVQQEIDTIRR		2	1370,775513	b11.a1	15
b11	pepb11b36	KEEVEHAEEEGVQFR		2	1815,851196	b11.a1	15
b11	pepb11b37	KGVFAGGDIVTGAATVIIAMGAGK		3	2204,211182	b11.a1	9
b11	pepb11b38	KGVFAGGDIVTGAATVIIAMGAGK	M20:+15.99491	3	2220,206055	b11.a1	16
b11	pepb11b39	KHEPVAIGRIER		2	1404,807373	b11.a1	7
b11	pepb11b40	KTPMPSQEPRER		3	1455,737671	b11.a1	1
b11	pepb11b41	MGHQVTVFEAIHVPGGVIMYGIPEFR	M1:+15.99491	3	2900,458984	b11.a1	1
b11	pepb11b42	MGHQVTVFEAIHVPGGVIMYGIPEFR	M1:+15.99491 - M19:+15.99491	3	2916,453857	b11.a1	5
b11	pepb11b43	NNIPAICGR	C7:+57.02146	2	1014,51532	b11.a1	5
b11	pepb11b44	PSQEPRER		2	998,50177	b11.a1	1
b11	pepb11b45	QGCPVEVDIPAFIAR	C3:+57.02146 - Q1:-17.02655	2	1654,826172	b11.a1	7
b11	pepb11b46	QGCPVEVDIPAFIAR	C3:+57.02146	2	1671,852661	b11.a1	13
b11	pepb11b47	RIVQQEIDTIR		2	1370,775513	b11.a1	10
b11	pepb11b48	RIVQQEIDTIRR		3	1526,876587	b11.a1	5
b11	pepb11b49	RPVPIPGSEYDMAVDTVVIAIGQGPNPIVIR	M12:+15.99491	3	3289,761719	b11.a1	1
b11	pepb11b50	RRPVPIPGSEYDMAVDTVVIAIGQGPNPIVIR		3	3429,86792	b11.a1	3
b11	pepb11b51	RRPVPIPGSEYDMAVDTVVIAIGQGPNPIVIR	M13:+15.99491	3	3445,862793	b11.a1	2
b11	pepb11b52	RVAVIGAGNVAMDAAR		3	1570,848633	b11.a1	2
b11	pepb11b53	RVAVIGAGNVAMDAAR	M12:+15.99491	3	1586,843628	b11.a1	2
b11	pepb11b54	SAAEMPARKEEVEHAEEEGVQFR		3	2629,231445	b11.a1	7
b11	pepb11b55	TAIRIGAEESYIVYR		3	1740,928345	b11.a1	1
b11	pepb11b56	TAIRIGAEESYIVYRR		3	1897,029419	b11.a1	3
b11	pepb11b57	TNIMKAYIFPR	M4:+15.99491	3	1369,730103	b11.a1	1
b11	pepb11b58	TTPGIKITSK		2	1045,62561	b11.a1	3
b11	pepb11b59	TTPGIKITSKGTIAADEATGATSR		3	2347,246826	b11.a1	3
b11	pepb11b60	VAVIGAGNVAMDAAR		2	1414,747559	b11.a1	10
b11	pepb11b61	VAVIGAGNVAMDAAR	M11:+15.99491	2	1430,742432	b11.a1	18
b11	pepb11b62	VAVIGSGPAGITAAADIAR		2	1709,954956	b11.a1	13
b11	pepb11b63	VCPQENQCEKFCTIGK	C2:+57.02146 - C8:+57.02146 - C12:+57.02146	2	1997,888184	b11.a1	12
b11	pepb11b64	VCPQENQCEKFCTIGKK	C2:+57.02146 - C8:+57.02146 - C12:+57.02146	3	2125,983154	b11.a1	3
b11	pepb11b65	YATPIKVGK		2	976,5830078	b11.a1	4
b11	pepb11b66	YATPIKVGKR		2	1132,684082	b11.a1	8
b12	pepb12a1	AAIYDYGDK		2	1015,473511	b12.a1	2
b12	pepb12a2	AAIYDYGDKVK		2	1242,636841	b12.a1	30
b12	pepb12a3	AIGVIDVSANFGISCSGGVIISEIR	C15:+57.02146	2	2534,328613	b12.a1	6
b12	pepb12a4	DQGWIQGWASTPQEAIDNTIIYYR		3	2825,353516	b12.a1	3
b12	pepb12a5	EFIPPYK		2	893,4771729	b12.a1	2
b12	pepb12a6	EFIPPYKNHHVIDPR		2	1861,971191	b12.a1	1
b12	pepb12a7	GVHKVIEEACDEFAR	C10:+57.02146	2	1759,843628	b12.a1	11
b12	pepb12a8	IADVDVICSYPIR	C8:+57.02146	2	1520,778198	b12.a1	4
b12	pepb12a9	IADVDVICSYPIRPYTGIMSEIAR	C8:+57.02146	3	2739,38501	b12.a1	20
b12	pepb12b10	IADVDVICSYPIRPYTGIMSEIAR	C8:+57.02146 - M19:+15.99491	3	2755,379883	b12.a1	10
b12	pepb12b11	IPVQMAIADR		2	1113,608887	b12.a1	10
b12	pepb12b12	IPVQMAIADR	M5:+15.99491	2	1129,60376	b12.a1	13
b12	pepb12b13	IPVQMAIADRTID	M5:+15.99491	2	1458,762451	b12.a1	5
b12	pepb12b14	IRNIGEKVGVAR		2	1311,786011	b12.a1	1
b12	pepb12b15	IRTFRPFPTEQIK		3	1632,922485	b12.a1	5
b12	pepb12b16	IRTFRPFPTEQIKER		3	1918,066162	b12.a1	8
b12	pepb12b17	ISGCVAVAHGVR	C4:+57.02146	2	1225,647461	b12.a1	3
b12	pepb12b18	KPQIIGPQIEPAMGPPIQYQR		2	2361,275146	b12.a1	12
b12	pepb12b19	KPQIIGPQIEPAMGPPIQYQR	M13:+15.99491	3	2377,27002	b12.a1	29
b12	pepb12b20	KYDPYIDEYITDDAEVIIFGQGAHMETAK		3	3332,567139	b12.a1	9
b12	pepb12b21	KYDPYIDEYITDDAEVIIFGQGAHMETAK	M25:+15.99491	3	3348,562012	b12.a1	20
b12	pepb12b22	MFQKIKEIAK		3	1235,718506	b12.a1	1
b12	pepb12b23	MVADGEIDAEFVHGEGEHAQISVVYGASAAGAR		3	3343,565186	b12.a1	5
b12	pepb12b24	MVADGEIDAEFVHGEGEHAQISVVYGASAAGAR	M1:+15.99491	3	3359,560059	b12.a1	7
b12	pepb12b25	NIGEKVGVAR		2	1042,60083	b12.a1	4
b12	pepb12b26	NIGEKVGVARIR		3	1311,786011	b12.a1	1
b12	pepb12b27	NISGCVAVAHGVR	C5:+57.02146	2	1339,69043	b12.a1	20
b12	pepb12b28	RIRNIGEKVGVAR		3	1467,887085	b12.a1	1
b12	pepb12b29	SGCVAVAHGVR	C3:+57.02146	2	1112,563354	b12.a1	6
b12	pepb12b30	TFRPFPTEQIK		2	1363,737305	b12.a1	12
b12	pepb12b31	TFRPFPTEQIKER		2	1648,880981	b12.a1	13
b12	pepb12b32	TGKVEQTSYWIPFEI		2	1797,90625	b12.a1	20
b12	pepb12b33	TIDPPGDFGEEHTDAECCR	C17:+57.02146 - C18:+57.02146	2	2205,881592	b12.a1	12
b12	pepb12b34	TVGFVAGIGGEVVTHDEFYR		2	2153,06665	b12.a1	103
b12	pepb12b35	TVGFVAGIGGEVVTHDEFYRMFQK	M21:+15.99491	3	2703,323975	b12.a1	3
b12	pepb12b36	VEQTSYWIPFEI		2	1511,742065	b12.a1	7
b12	pepb12b37	VFTGSSGVGVTYAMEVYSPISGER		2	2493,197021	b12.a1	16
b12	pepb12b38	VFTGSSGVGVTYAMEVYSPISGER	M14:+15.99491	2	2509,191895	b12.a1	12
b12	pepb12b39	VFTGSSGVGVTYAMEVYSPISGERIPVQMAIADR		3	3587,787598	b12.a1	6
b12	pepb12b40	VFTGSSGVGVTYAMEVYSPISGERIPVQMAIADR	M29:+15.99491	3	3603,782715	b12.a1	17
b12	pepb12b41	VFTGSSGVGVTYAMEVYSPISGERIPVQMAIADR	M14:+15.99491 - M29:+15.99491	3	3619,777588	b12.a1	5
b12	pepb12b42	VIEEACDEFAR	C6:+57.02146	2	1338,599854	b12.a1	20
b12	pepb12b43	VIEEACDEFARIFGR	C6:+57.02146	3	1811,874878	b12.a1	2
b12	pepb12b44	VIIPQYACIDGYFVSHIIGPVDIPDEAQVK	C8:+57.02146	3	3356,723877	b12.a1	7
b12	pepb12b45	VRNISGCVAVAHGVR	C7:+57.02146	3	1594,859863	b12.a1	2
b12	pepb12b46	YDPYIDEYITDDAEVIIFGQGAHMETAK		3	3204,472168	b12.a1	1
b12	pepb12b47	YDPYIDEYITDDAEVIIFGQGAHMETAK	M24:+15.99491	3	3220,467041	b12.a1	1
b12	pepb12b48	YQAVKGVHKVIEEACDEFAR	C15:+57.02146	3	2349,166016	b12.a1	1
b13	pepb13a1	AAVQKVVIGATK		3	1184,736572	b13.a1	5
b13	pepb13a2	AAVQKVVIGATKDQGGTR		3	1799,013794	b13.a1	18
b13	pepb13a3	AAVQKVVIGATKDQGGTR	A1:+42.01056	3	1841,024414	b13.a1	3
b13	pepb13a4	AKEASAPVSEYPGWGK		2	1676,828247	b13.a1	13
b13	pepb13a5	AKEASAPVSEYPGWGKETER		3	2192,062256	b13.a1	17
b13	pepb13a6	AVQIIR		2	699,4515991	b13.a1	1
b13	pepb13a7	AVQIIR	A1:+42.01057	2	741,4622192	b13.a1	2
b13	pepb13a8	AVQIIRDR		2	970,5797119	b13.a1	5
b13	pepb13a9	AVQIIRDR	A1:+42.01057	2	1012,59021	b13.a1	1
b13	pepb13b10	AVQIIRDRSR		3	1213,712769	b13.a1	2
b13	pepb13b11	AVQIIRDRSR	A1:+42.01057	3	1255,723389	b13.a1	1
b13	pepb13b12	CVAEYGADIIYIK	C1:+57.02146 - C1:-17.02655	2	1497,729858	b13.a1	10
b13	pepb13b13	CVAEYGADIIYIK	C1:+57.02146	3	1514,756348	b13.a1	17
b13	pepb13b14	CVAEYGADIIYIKIDGAD	C1:+57.02146	2	1985,952881	b13.a1	1
b13	pepb13b15	CVAEYGADIIYIKIDGADPEGANHSVDQCVATVK	C1:+57.02146 - C29:+57.02146 - C1:-17.02655	3	3661,715332	b13.a1	14
b13	pepb13b16	CVAEYGADIIYIKIDGADPEGANHSVDQCVATVK	C1:+57.02146 - C29:+57.02146	3	3678,741943	b13.a1	10
b13	pepb13b17	DHEVIEAVAEAAAGENIIIGNAEQENYK		3	2997,444092	b13.a1	4
b13	pepb13b18	DPFTDVINEPGR		2	1359,654297	b13.a1	2
b13	pepb13b19	EASAPVSEYPGWGK		2	1477,696167	b13.a1	10
b13	pepb13b20	EASAPVSEYPGWGKETER		2	1992,930176	b13.a1	19
b13	pepb13b21	EVIQAVGVPIVVVGCGDVEK	C15:+57.02146	2	2067,115967	b13.a1	4
b13	pepb13b22	GIIWEAVTATAIIQAGAHIIIMR	M22:+15.99491	3	2464,375	b13.a1	2
b13	pepb13b23	IDGADPEGANHSVDQCVATVK	C16:+57.02146	2	2183,003906	b13.a1	20
b13	pepb13b24	IGAIQGDKMISMPVICTVGYEAWR	C16:+57.02146	3	2695,34082	b13.a1	4
b13	pepb13b25	IGAIQGDKMISMPVICTVGYEAWR	C16:+57.02146 - M9:+15.99491	3	2711,335693	b13.a1	13
b13	pepb13b26	IGAIQGDKMISMPVICTVGYEAWR	C16:+57.02146 - M9:+15.99491 - M12:+15.99491	2	2727,330811	b13.a1	16
b13	pepb13b27	IGATKDQGGTR		2	1103,580811	b13.a1	5
b13	pepb13b28	IRIGAIQGDK		2	1070,63208	b13.a1	7
b13	pepb13b29	MISMPVICTVGYEAWR	C8:+57.02146	2	1912,912231	b13.a1	16
b13	pepb13b30	MISMPVICTVGYEAWR	C8:+57.02146 - M1:+15.99491	2	1928,907104	b13.a1	32
b13	pepb13b31	MISMPVICTVGYEAWR	C8:+57.02146 - M1:+15.99491 - M4:+15.99491	2	1944,901978	b13.a1	18
b13	pepb13b32	PFTDVINEPGR		2	1244,627441	b13.a1	6
b13	pepb13b33	SITAACMVHK	C6:+57.02146	2	1117,549683	b13.a1	8
b13	pepb13b34	SITAACMVHK	C6:+57.02146 - M7:+15.99491	2	1133,544556	b13.a1	18
b13	pepb13b35	SITAACMVHKHNIIAR	C6:+57.02146	3	1821,957886	b13.a1	4
b13	pepb13b36	SITAACMVHKHNIIAR	C6:+57.02146 - M7:+15.99491	2	1837,952759	b13.a1	8
b13	pepb13b37	SPIDINICK	C8:+57.02146	2	1059,550659	b13.a1	13
b13	pepb13b38	SRAAVQKVVIGATK		3	1427,869751	b13.a1	1
b13	pepb13b39	SRAAVQKVVIGATKDQGGTR		3	2042,146851	b13.a1	3
b13	pepb13b40	VIGATKDQGGTR		2	1202,64917	b13.a1	4
b13	pepb13b41	VKENIDQIMVSNAY		2	1623,805054	b13.a1	9
b13	pepb13b42	VKENIDQIMVSNAY	M9:+15.99491	2	1639,800049	b13.a1	34
b13	pepb13b43	VVIGATKDQGGTR		2	1301,717651	b13.a1	23
b14	pepb14a1	AMNDRINNIDHEIVVACVQDPER	C17:+57.02146	3	2708,28833	b14.a1	2
b14	pepb14a2	AMNDRINNIDHEIVVACVQDPER	C17:+57.02146 - M2:+15.99491	3	2724,283203	b14.a1	7
b14	pepb14a3	ARARNPEIISPISIQGV		3	1821,034546	b14.a1	1
b14	pepb14a4	ARNPEIISPISIQGV		2	1593,89624	b14.a1	17
b14	pepb14a5	AVINSMDAIR		2	1089,57251	b14.a1	8
b14	pepb14a6	AVINSMDAIR	M6:+15.99491	2	1105,567383	b14.a1	22
b14	pepb14a7	DFCRDTGMK	C3:+57.02146	2	1129,476929	b14.a1	1
b14	pepb14a8	DTGMKVVTVVPNIFYEEQYCYGSISSPIPAAR	C20:+57.02146	3	3591,75	b14.a1	1
b14	pepb14a9	DTGMKVVTVVPNIFYEEQYCYGSISSPIPAAR	C20:+57.02146 - M4:+15.99491	3	3607,745117	b14.a1	7
b14	pepb14b10	EYGIEGIEAHYPNEINEHNIPIYK		3	2842,368652	b14.a1	2
b14	pepb14b11	FAAGIAEAMDAVPGIR		2	1588,815552	b14.a1	15
b14	pepb14b12	FAAGIAEAMDAVPGIR	M9:+15.99491	2	1604,810547	b14.a1	26
b14	pepb14b13	FASIKEYGIEGIEAHYPNEINEHNIPIYK		3	3388,685059	b14.a1	1
b14	pepb14b14	FSAGIWFFSGSNSR		2	1562,739136	b14.a1	7
b14	pepb14b15	GRIIYGTTPEGIIIAEK		2	1831,032837	b14.a1	6
b14	pepb14b16	GRIIYGTTPEGIIIAEKVEGIIQNPVNK		3	3022,694092	b14.a1	1
b14	pepb14b17	HIQNFEINIR		2	1283,685913	b14.a1	14
b14	pepb14b18	IIYGTTPEGIIIAEK		2	1617,910156	b14.a1	9
b14	pepb14b19	IIYGTTPEGIIIAEKVEGIIQNPVNK		3	2809,571289	b14.a1	7
b14	pepb14b20	INNIDHEIVVACVQDPER	C12:+57.02146	2	2121,039795	b14.a1	11
b14	pepb14b21	IVHTHWNSQPIGNYDQDINVGVIAPEQAEAAIYVIK		3	4003,0354	b14.a1	7
b14	pepb14b22	MHGYQGWFGIDINPER		2	1919,88623	b14.a1	13
b14	pepb14b23	MHGYQGWFGIDINPER	M1:+15.99491	2	1935,881104	b14.a1	15
b14	pepb14b24	MHGYQGWFGIDINPERMPVER		3	2532,191406	b14.a1	1
b14	pepb14b25	MHGYQGWFGIDINPERMPVER	M1:+15.99491	3	2548,186279	b14.a1	7
b14	pepb14b26	MHGYQGWFGIDINPERMPVER	M1:+15.99491 - M17:+15.99491	3	2564,181396	b14.a1	3
b14	pepb14b27	MQDISYQATR		2	1212,568237	b14.a1	10
b14	pepb14b28	MQDISYQATR	M1:+15.99491	2	1228,56311	b14.a1	21
b14	pepb14b29	MQDISYQATR	M1:+15.99491 - M1:+42.01057	2	1270,573608	b14.a1	3
b14	pepb14b30	MQDISYQATRR		2	1368,669312	b14.a1	7
b14	pepb14b31	MQDISYQATRR	M1:+15.99491	3	1384,664185	b14.a1	6
b14	pepb14b32	NPEIISPISIQGV		2	1366,758057	b14.a1	7
b14	pepb14b33	QDISYQATR		2	1081,52771	b14.a1	1
b14	pepb14b34	RFAAGIAEAMDAVPGIR		3	1744,916748	b14.a1	6
b14	pepb14b35	RFAAGIAEAMDAVPGIR	M10:+15.99491	3	1760,911987	b14.a1	11
b14	pepb14b36	RSPEEIIR		2	999,5585938	b14.a1	8
b14	pepb14b37	SPEEIIR		2	843,4575195	b14.a1	7
b14	pepb14b38	VAMEPKPYEPR		2	1316,667236	b14.a1	17
b14	pepb14b39	VAMEPKPYEPR	M3:+15.99491	2	1332,662109	b14.a1	17
b14	pepb14b40	VAMEPKPYEPRGR		3	1529,789673	b14.a1	1
b14	pepb14b41	VAMEPKPYEPRGR	M3:+15.99491	3	1545,784546	b14.a1	1
b14	pepb14b42	VEGIIQNPVNK		2	1210,679443	b14.a1	4
b14	pepb14b43	VKETIEINK		3	1073,620483	b14.a1	6
b14	pepb14b44	VVTVVPNIFYEEQYCYGSISSPIPAAR	C15:+57.02146	3	3059,518799	b14.a1	13
b14	pepb14b45	YAGYIEAIIIR		2	1281,720581	b14.a1	20
b14	pepb14b46	YGQEMSIEER		2	1241,547119	b14.a1	4
b14	pepb14b47	YGQEMSIEER	M5:+15.99491	2	1257,541992	b14.a1	13
b14	pepb14b48	YGQEMSIEERIEK		2	1611,768677	b14.a1	12
b14	pepb14b49	YGQEMSIEERIEK	M5:+15.99491	2	1627,76355	b14.a1	14
b15	pepb15a1	ACEEVGIYSEVHR	C2:+57.02146	2	1548,711548	b15.a1	14
b15	pepb15a2	ACEEVGIYSEVHRIPAATSQAEIIK	C2:+57.02146	2	2771,403809	b15.a1	7
b15	pepb15a3	AEGINPGIAVVIVGEDPASQVYVR		2	2453,303955	b15.a1	10
b15	pepb15a4	AEVKEEVSRIK		3	1287,727051	b15.a1	1
b15	pepb15a5	AGIDPKGKKAVVVGR		3	1494,911865	b15.a1	1
b15	pepb15a6	AGWITPVPGGVGPMTIAMIIK		3	2109,1604	b15.a1	10
b15	pepb15a7	AGWITPVPGGVGPMTIAMIIK	M18:+15.99491	3	2125,155273	b15.a1	9
b15	pepb15a8	AGWITPVPGGVGPMTIAMIIK	M14:+15.99491 - M18:+15.99491	2	2141,150146	b15.a1	14
b15	pepb15a9	CFYPCTPHGCMVIIEK	C1:+57.02146 - C5:+57.02146 - C10:+57.02146 - C1:-17.02655	2	1994,863647	b15.a1	7
b15	pepb15b10	CFYPCTPHGCMVIIEK	C1:+57.02146 - C5:+57.02146 - C10:+57.02146 - M11:+15.99491 - C1:-17.02655	2	2010,858521	b15.a1	7
b15	pepb15b11	CFYPCTPHGCMVIIEK	C1:+57.02146 - C5:+57.02146 - C10:+57.02146	2	2011,890137	b15.a1	12
b15	pepb15b12	CFYPCTPHGCMVIIEK	C1:+57.02146 - C5:+57.02146 - C10:+57.02146 - M11:+15.99491	2	2027,88501	b15.a1	13
b15	pepb15b13	DVDGFSPANVGNIVIGDK		2	1816,907959	b15.a1	6
b15	pepb15b14	EGAVVIDVGINR		2	1241,685303	b15.a1	10
b15	pepb15b15	HATVTICHSR	C7:+57.02146	3	1181,584839	b15.a1	16
b15	pepb15b16	IAAEVRAEVKEEVSR		2	1685,918457	b15.a1	20
b15	pepb15b17	IHGIIVQIPIPDHIDEK		2	1937,08606	b15.a1	17
b15	pepb15b18	IHGIIVQIPIPDHIDEKK		2	2065,180908	b15.a1	12
b15	pepb15b19	IIDQINKDPK		2	1183,668457	b15.a1	9
b15	pepb15b20	IKAEGINPGIAVVIVGED		2	1794,001221	b15.a1	2
b15	pepb15b21	IKAEGINPGIAVVIVGEDPASQVYVR		3	2694,48291	b15.a1	24
b15	pepb15b22	IPAATSQAEIIK		2	1241,710449	b15.a1	7
b15	pepb15b23	IVGDVHFESAAQK		2	1400,717285	b15.a1	26
b15	pepb15b24	KIAAEVRAEVKEEVSR		3	1814,01355	b15.a1	3
b15	pepb15b25	KIVGDVHFESAAQK		2	1528,812256	b15.a1	23
b15	pepb15b26	KVIDAIAIEK		2	1099,672607	b15.a1	2
b15	pepb15b27	KVIDAIAIEKDVDGFSPANVGNIVIGDK		3	2897,562256	b15.a1	10
b15	pepb15b28	PGIAVVIVGEDPASQVYVR		2	1969,075684	b15.a1	4
b15	pepb15b29	QADIIIAAVGKPEIITGDMIK	Q1:-17.02655	3	2179,20459	b15.a1	3
b15	pepb15b30	QADIIIAAVGKPEIITGDMIK	M19:+15.99491 - Q1:-17.02655	2	2195,199707	b15.a1	11
b15	pepb15b31	QADIIIAAVGKPEIITGDMIK		2	2196,231201	b15.a1	14
b15	pepb15b32	QADIIIAAVGKPEIITGDMIK	M19:+15.99491	2	2212,226318	b15.a1	9
b15	pepb15b33	QADIIIAAVGKPEIITGDMIKEGAVVIDVGINR	M19:+15.99491 - Q1:-17.02655	3	3417,866699	b15.a1	1
b15	pepb15b34	SNIVGKPVAMMIIAR		2	1599,907715	b15.a1	14
b15	pepb15b35	SNIVGKPVAMMIIAR	M11:+15.99491	2	1615,90271	b15.a1	31
b15	pepb15b36	SNIVGKPVAMMIIAR	M10:+15.99491 - M11:+15.99491	2	1631,897583	b15.a1	16
b15	pepb15b37	VGEKKIVGDVHFESAAQK		3	1942,039673	b15.a1	2
b15	pepb15b38	VIDAIAIEK		2	971,5775757	b15.a1	1
b15	pepb15b39	VIDAIAIEKDVDGFSPANVGNIVIGDK		3	2769,467041	b15.a1	21
b16	pepb16a1	AIPVICGSAWK	C6:+57.02146	2	1201,640259	b16.a1	6
b16	pepb16a2	AQVPIAEMYR		2	1177,60376	b16.a1	4
b16	pepb16a3	AQVPIAEMYR	M8:+15.99491	2	1193,598755	b16.a1	6
b16	pepb16a4	AYTYDNGSEKEIPVPAEYADEVASIR		3	2887,363525	b16.a1	7
b16	pepb16a5	DAAAIEGENIAAIVFK		2	1631,864258	b16.a1	11
b16	pepb16a6	EAIIEAAAEGDDEIIMK		2	1817,884155	b16.a1	3
b16	pepb16a7	EAIIEAAAEGDDEIIMK	M16:+15.99491	2	1833,87915	b16.a1	10
b16	pepb16a8	EAMQEGIIAGYPVTNIK		2	1833,941895	b16.a1	6
b16	pepb16a9	EAMQEGIIAGYPVTNIK	M3:+15.99491	2	1849,936768	b16.a1	13
b16	pepb16b10	EIPVPAEYADEVASIR		2	1758,891357	b16.a1	3
b16	pepb16b11	ESEEKIGQIFSIQGK		2	1692,880737	b16.a1	14
b16	pepb16b12	ETIITGMGESHIDITIER	M7:+15.99491	3	2031,006714	b16.a1	3
b16	pepb16b13	GDEDKISNAIAR		2	1288,649658	b16.a1	1
b16	pepb16b14	GHFKMDFAQYEEVPASIAEK		3	2297,091064	b16.a1	1
b16	pepb16b15	GHFKMDFAQYEEVPASIAEK	M5:+15.99491	3	2313,085938	b16.a1	7
b16	pepb16b16	GIDFPEPTIPVAIKPK		2	1721,984131	b16.a1	12
b16	pepb16b17	GRIIGMEPQGK	M6:+15.99491	2	1201,63623	b16.a1	1
b16	pepb16b18	IGQIFSIQGK		2	1090,625854	b16.a1	2
b16	pepb16b19	IGRVDEGNTVTDYIPEEIKR		3	2304,18335	b16.a1	1
b16	pepb16b20	IIEEDPTIR		2	1085,584106	b16.a1	7
b16	pepb16b21	IIEEDPTIRINK		2	1440,806152	b16.a1	7
b16	pepb16b22	IIEEDPTIRINKNTETR		3	2042,088135	b16.a1	3
b16	pepb16b23	IIGMEPQGK		2	972,5186768	b16.a1	1
b16	pepb16b24	IIGMEPQGK	M4:+15.99491	2	988,5136108	b16.a1	4
b16	pepb16b25	IIGMEPQGKNQVIR	M4:+15.99491	2	1598,868652	b16.a1	8
b16	pepb16b26	IKGIDFPEPTIPVAIKPK		3	1963,163086	b16.a1	7
b16	pepb16b27	IQVTTTGDTITTK		2	1378,742798	b16.a1	13
b16	pepb16b28	IQVTTTGDTITTKANPVR		3	1916,045166	b16.a1	4
b16	pepb16b29	ISGHIVPVQIPIGEAENFTGIIDIINQK		3	3015,651855	b16.a1	7
b16	pepb16b30	ITYVNKMDRENANFQK		3	1970,975708	b16.a1	1
b16	pepb16b31	KFGVEVEMSTPTVPYR		2	1839,931396	b16.a1	5
b16	pepb16b32	KFGVEVEMSTPTVPYR	M8:+15.99491	2	1855,92627	b16.a1	10
b16	pepb16b33	KFGVEVEMSTPTVPYRETIR		3	2339,206787	b16.a1	1
b16	pepb16b34	MDFAQYEEVPASIAEK		2	1827,847412	b16.a1	5
b16	pepb16b35	MDFAQYEEVPASIAEK	M1:+15.99491	2	1843,842285	b16.a1	4
b16	pepb16b36	MKVYPSTSIR		2	1181,635132	b16.a1	7
b16	pepb16b37	MKVYPSTSIR	M1:+15.99491	2	1197,630005	b16.a1	11
b16	pepb16b38	NMAVKPVIDYIINYIPSPVEATGK		3	2632,406006	b16.a1	1
b16	pepb16b39	NMAVKPVIDYIINYIPSPVEATGK	M2:+15.99491	3	2648,400879	b16.a1	7
b16	pepb16b40	NQIPVTEMKPGDIGAIAK		3	1882,010742	b16.a1	7
b16	pepb16b41	NQIPVTEMKPGDIGAIAK	M8:+15.99491	2	1898,005615	b16.a1	14
b16	pepb16b42	NVAIVAHGGAGK		3	1093,611694	b16.a1	14
b16	pepb16b43	QYIPAVEK		2	947,5200806	b16.a1	1
b16	pepb16b44	QYIPAVEKGIR		3	1273,726685	b16.a1	5
b16	pepb16b45	SDSTVYNVNR		2	1154,544067	b16.a1	10
b16	pepb16b46	SDSTVYNVNRESEEK		2	1756,798828	b16.a1	14
b16	pepb16b47	SDSTVYNVNRESEEKIGQIFSIQGK		3	2828,406494	b16.a1	4
b16	pepb16b48	SKGDEDKISNAIAR		2	1503,776611	b16.a1	21
b16	pepb16b49	TIADPYVGKISMFR		3	1597,841064	b16.a1	3
b16	pepb16b50	TIADPYVGKISMFR	M12:+15.99491	3	1613,83606	b16.a1	1
b16	pepb16b51	TSITEAIIYNAGATK		2	1552,822144	b16.a1	6
b16	pepb16b52	TSITEAIIYNAGATKR		2	1708,92334	b16.a1	7
b16	pepb16b53	VAAGIAFR		2	804,4730835	b16.a1	1
b16	pepb16b54	VAAGIAFRK		2	932,5679932	b16.a1	2
b16	pepb16b55	VDEGNTVTDYIPEEIK		2	1821,875732	b16.a1	1
b16	pepb16b56	VDEGNTVTDYIPEEIKR		2	1977,976807	b16.a1	14
b16	pepb16b57	VDEGNTVTDYIPEEIKRK		3	2106,071777	b16.a1	3
b16	pepb16b58	VNIADGSYHPVDSSEMAFK		3	2066,949219	b16.a1	5
b16	pepb16b59	VNIADGSYHPVDSSEMAFK	M16:+15.99491	2	2082,944092	b16.a1	11
b16	pepb16b60	VYPSTSIR		2	922,4996948	b16.a1	5
b16	pepb16b61	VYSGVIKSDSTVYNVNR		2	1900,976685	b16.a1	3
b16	pepb16b62	VYSGVIKSDSTVYNVNRESEEK		3	2503,231445	b16.a1	3
b16	pepb16b63	YAIDIKSITQAR		3	1378,769287	b16.a1	1
b16	pepb16b64	YIDGKEISSEEIR		2	1538,770142	b16.a1	16
b16	pepb16b65	YIDGKEISSEEIRSGIKK		3	2052,097656	b16.a1	1
b17	pepb17a1	ADGVIYFSIQFCQPFGVEGR	C12:+57.02146	2	2290,096436	b17.a1	14
b17	pepb17a2	AIQEAGVPVIR		2	1152,67395	b17.a1	9
b17	pepb17a3	AIQEAGVPVIRIESDYSEEDVAQIK		2	2759,410156	b17.a1	5
b17	pepb17a4	AIQEAGVPVIRIESDYSEEDVAQIKTR		3	3016,559082	b17.a1	2
b17	pepb17a5	ARWADPVPISGK		3	1296,706299	b17.a1	6
b17	pepb17a6	DAIARIYR		2	977,5531006	b17.a1	1
b17	pepb17a7	DAIIISQIAFFDDPER		2	1849,933472	b17.a1	3
b17	pepb17a8	DAIIISQIAFFDDPERFTAQVNSICDEIEDR	C25:+57.02146	3	3627,728027	b17.a1	1
b17	pepb17a9	DARADGVIYFSIQFCQPFGVEGR	C15:+57.02146	3	2632,261719	b17.a1	1
b17	pepb17b10	EITADRIASGIK		2	1273,711548	b17.a1	10
b17	pepb17b11	FTAQVNSICDEIEDR	C9:+57.02146	2	1796,812378	b17.a1	7
b17	pepb17b12	FTAQVNSICDEIEDRIAR	C9:+57.02146	3	2137,034668	b17.a1	7
b17	pepb17b13	GTADITIWEGEIHR		2	1597,797241	b17.a1	16
b17	pepb17b14	ICPYFQAVDFIIGETTCDGK	C2:+57.02146 - C17:+57.02146	3	2334,078613	b17.a1	8
b17	pepb17b15	ICPYFQAVDFIIGETTCDGKK	C2:+57.02146 - C17:+57.02146	3	2462,173584	b17.a1	12
b17	pepb17b16	ICPYFQAVDFIIGETTCDGKKK	C2:+57.02146 - C17:+57.02146	3	2590,268311	b17.a1	8
b17	pepb17b17	IEAFIEMIAS		2	1123,570801	b17.a1	1
b17	pepb17b18	IEAFIEMIAS	M7:+15.99491	2	1139,565674	b17.a1	1
b17	pepb17b19	IESDYSEEDVAQIK		2	1625,754517	b17.a1	17
b17	pepb17b20	IESDYSEEDVAQIKTR		2	1882,90332	b17.a1	8
b17	pepb17b21	IHHIVETSGAVIVGEETCTGTR	C18:+57.02146	3	2366,177246	b17.a1	10
b17	pepb17b22	IIVTGTPMAIPYWK		2	1589,876343	b17.a1	8
b17	pepb17b23	IIVTGTPMAIPYWK	M8:+15.99491	2	1605,871338	b17.a1	11
b17	pepb17b24	IKEEIEHR		3	1053,569214	b17.a1	1
b17	pepb17b25	IQEIIAGKK		2	999,6201172	b17.a1	6
b17	pepb17b26	IQEIIAGKKAGR		3	1283,779785	b17.a1	1
b17	pepb17b27	ITAINCACFTPNK	C6:+57.02146 - C8:+57.02146	2	1509,71936	b17.a1	7
b17	pepb17b28	ITAINCACFTPNKER	C6:+57.02146 - C8:+57.02146	2	1794,863037	b17.a1	12
b17	pepb17b29	ITAINCACFTPNKERVEDIIR	C6:+57.02146 - C8:+57.02146	3	2520,270264	b17.a1	6
b17	pepb17b30	KGTADITIWEGEIHR		3	1725,892334	b17.a1	4
b17	pepb17b31	QENRPAGMAYFDNAIAEAHGGR	Q1:-17.02655	3	2358,068359	b17.a1	5
b17	pepb17b32	QENRPAGMAYFDNAIAEAHGGR	M8:+15.99491 - Q1:-17.02655	3	2374,063232	b17.a1	10
b17	pepb17b33	QENRPAGMAYFDNAIAEAHGGR		3	2375,094971	b17.a1	6
b17	pepb17b34	QENRPAGMAYFDNAIAEAHGGR	M8:+15.99491	3	2391,090088	b17.a1	12
b17	pepb17b35	RITAINCACFTPNK	C7:+57.02146 - C9:+57.02146	2	1665,820435	b17.a1	10
b17	pepb17b36	RITAINCACFTPNKER	C7:+57.02146 - C9:+57.02146	3	1950,964111	b17.a1	14
b17	pepb17b37	RITAINCACFTPNKERVEDIIR	C7:+57.02146 - C9:+57.02146	3	2676,371338	b17.a1	3
b17	pepb17b38	SAMGFKIDR		2	1024,524902	b17.a1	2
b17	pepb17b39	SAMGFKIDR	M3:+15.99491	2	1040,519775	b17.a1	7
b17	pepb17b40	SDTYREMWR		3	1243,552856	b17.a1	1
b17	pepb17b41	SGREITADRIASGIK		3	1573,866089	b17.a1	3
b17	pepb17b42	TRIEAFIEMIAS		2	1380,719604	b17.a1	4
b17	pepb17b43	TRIEAFIEMIAS	M9:+15.99491	2	1396,714478	b17.a1	9
b17	pepb17b44	TVEEQVKDIAR		2	1287,690674	b17.a1	14
b17	pepb17b45	TWEIINEYVPTYVMEIPQK		2	2353,178955	b17.a1	2
b17	pepb17b46	TWEIINEYVPTYVMEIPQK	M14:+15.99491	2	2369,173828	b17.a1	7
b17	pepb17b47	TWEIINEYVPTYVMEIPQKK		3	2481,273682	b17.a1	8
b17	pepb17b48	TWEIINEYVPTYVMEIPQKK	M14:+15.99491	3	2497,268799	b17.a1	6
b17	pepb17b49	VAEDGRTVEEQVK		2	1459,739136	b17.a1	18
b17	pepb17b50	VAEDGRTVEEQVKDIAR		3	1914,988403	b17.a1	39
b17	pepb17b51	VAEDGRTVEEQVKDIARR		3	2071,0896	b17.a1	3
b17	pepb17b52	WADPVPISGK		2	1069,568115	b17.a1	7
b17	pepb17b53	WADPVPISGKDAIIISQIAFFDDPER		3	2900,483398	b17.a1	3
b18	pepb18a1	AAAEGPMKGIIGYCEEPIVSR	C14:+57.02146 - M7:+15.99491	2	2264,105469	b18.a1	14
b18	pepb18a2	AGAISIIPTTTGAAK		2	1371,784546	b18.a1	13
b18	pepb18a3	AIGIVIPEIK		2	1052,671753	b18.a1	15
b18	pepb18a4	AIGIVIPEIKGK		2	1237,78833	b18.a1	15
b18	pepb18a5	AIKVGINGFGR		3	1131,663696	b18.a1	7
b18	pepb18a6	ARAGAISIIPTTTGAAK		2	1598,922852	b18.a1	16
b18	pepb18a7	ASIEKPEIEVVAINDITDVK		2	2183,180908	b18.a1	13
b18	pepb18a8	ASIEKPEIEVVAINDITDVKTNAHIIK		3	2960,630615	b18.a1	4
b18	pepb18a9	DFNGDPRSSIVDAISTMVIDGTIAK	M17:+15.99491	3	2638,303223	b18.a1	1
b18	pepb18b10	DIGVDIVIESTGVFTDATK		3	1980,017578	b18.a1	1
b18	pepb18b11	EGAMVVNGREIK		2	1302,68396	b18.a1	1
b18	pepb18b12	GIIGYCEEPIVSR	C6:+57.02146	2	1492,746948	b18.a1	7
b18	pepb18b13	GIIGYCEEPIVSRDFNGDPR	C6:+57.02146	3	2294,087402	b18.a1	3
b18	pepb18b14	GIMTTAHSYTNDQR		2	1594,728271	b18.a1	14
b18	pepb18b15	GIMTTAHSYTNDQR	M3:+15.99491	2	1610,723145	b18.a1	14
b18	pepb18b16	IIDITHKDIR		2	1223,71106	b18.a1	12
b18	pepb18b17	IIDITHKDIRR		2	1379,812256	b18.a1	10
b18	pepb18b18	INATVEAR		2	873,4793091	b18.a1	3
b18	pepb18b19	KVIITAPAK		2	940,6193848	b18.a1	7
b18	pepb18b20	RARAGAISIIPTTTGAAK		3	1755,024048	b18.a1	1
b18	pepb18b21	RGIMTTAHSYTNDQR		3	1750,829346	b18.a1	3
b18	pepb18b22	RGIMTTAHSYTNDQR	M4:+15.99491	3	1766,824341	b18.a1	5
b18	pepb18b23	RVVDIAAFMAAK		3	1291,719482	b18.a1	7
b18	pepb18b24	RVVDIAAFMAAK	M9:+15.99491	3	1307,714355	b18.a1	5
b18	pepb18b25	SSIVDAISTMVIDGTIAK		2	1820,967773	b18.a1	26
b18	pepb18b26	SSIVDAISTMVIDGTIAK	M10:+15.99491	2	1836,962646	b18.a1	40
b18	pepb18b27	VGINGFGR		2	819,4475708	b18.a1	4
b18	pepb18b28	VIAERDPAKIPWK		2	1522,87439	b18.a1	7
b18	pepb18b29	VIAERDPAKIPWKDIGVDIVIESTGVFTDATK		3	3483,873779	b18.a1	1
b18	pepb18b30	VIHDNFTIK		2	1086,594604	b18.a1	11
b18	pepb18b31	VIHDNFTIKR		2	1242,695801	b18.a1	28
b18	pepb18b32	VIITAPAK		2	812,5244141	b18.a1	3
b18	pepb18b33	VPTPNVSVVDIVAEIEKPATVESINAAMK		3	3021,618164	b18.a1	7
b18	pepb18b34	VPTPNVSVVDIVAEIEKPATVESINAAMK	M28:+15.99491	3	3037,613037	b18.a1	10
b18	pepb18b35	VVDIAAFMAAK		2	1135,618408	b18.a1	10
b18	pepb18b36	VVDIAAFMAAK	M8:+15.99491	2	1151,613281	b18.a1	17
b18	pepb18b37	VVSWYDNEWAYSK		2	1646,749023	b18.a1	8
b18	pepb18b38	VVSWYDNEWAYSKR		2	1802,850098	b18.a1	20
b18	pepb18b39	YDSVHGRINATVEAR		3	1687,85144	b18.a1	3
b19	pepb19a1	AAEVAVAIAK		2	942,5623169	b19.a1	6
b19	pepb19a2	AAEVAVAIAKGENIGANNK		2	1839,992676	b19.a1	7
b19	pepb19a3	AAEVAVAIAKGENIGANNKVNNGK		3	2352,263428	b19.a1	2
b19	pepb19a4	AGVKVIAYDR		3	1091,621216	b19.a1	3
b19	pepb19a5	DWIPEEAMK	M8:+15.99491	2	1134,514038	b19.a1	3
b19	pepb19a6	GKYFIMGGSPTDNNAK		2	1699,811279	b19.a1	14
b19	pepb19a7	GKYFIMGGSPTDNNAK	M6:+15.99491	2	1715,806152	b19.a1	30
b19	pepb19a8	GKYFIMGGSPTDNNAKIFR		3	2116,064697	b19.a1	1
b19	pepb19a9	IDVPSVIITPIMVDKDNMVQTVIK	M18:+15.99491	3	2684,46167	b19.a1	6
b19	pepb19b10	IDVPSVIITPIMVDKDNMVQTVIK	M12:+15.99491 - M18:+15.99491	3	2700,456543	b19.a1	4
b19	pepb19b11	IGISMDDIR	M5:+15.99491	2	1035,514282	b19.a1	2
b19	pepb19b12	IGISMDDIRQER		2	1432,72168	b19.a1	15
b19	pepb19b13	IGISMDDIRQER	M5:+15.99491	3	1448,716553	b19.a1	33
b19	pepb19b14	IMENAITSNNNQIDAVVASNDSTAGGAIQAIAAQNIAGK		3	3855,914551	b19.a1	7
b19	pepb19b15	IMENAITSNNNQIDAVVASNDSTAGGAIQAIAAQNIAGK	M2:+15.99491	3	3871,909424	b19.a1	7
b19	pepb19b16	IVEGTQSMTVYKPITTIATR		3	2209,190186	b19.a1	17
b19	pepb19b17	IVEGTQSMTVYKPITTIATR	M8:+15.99491	2	2225,185059	b19.a1	30
b19	pepb19b18	NADVDIYISFDNVR		2	1640,79187	b19.a1	19
b19	pepb19b19	QGQMNVIKPIIDK	M4:+15.99491 - Q1:-17.02655	2	1482,79895	b19.a1	3
b19	pepb19b20	QGQMNVIKPIIDK	M4:+15.99491	2	1499,825439	b19.a1	2
b19	pepb19b21	QGQMNVIKPIIDKGDIK	Q1:-17.02655	2	1880,031372	b19.a1	7
b19	pepb19b22	QGQMNVIKPIIDKGDIK	M4:+15.99491 - Q1:-17.02655	3	1896,026245	b19.a1	8
b19	pepb19b23	QGQMNVIKPIIDKGDIK		3	1897,057983	b19.a1	3
b19	pepb19b24	QGQMNVIKPIIDKGDIK	M4:+15.99491	2	1913,052856	b19.a1	14
b19	pepb19b25	VAISGQDADIAACQR	C13:+57.02146	2	1574,759644	b19.a1	26
b19	pepb19b26	VGEIQAEYITK		2	1250,663086	b19.a1	18
b19	pepb19b27	VGEIQAEYITKK		3	1378,758057	b19.a1	6
b19	pepb19b28	VGEIQAEYITKKVPK		3	1702,974243	b19.a1	1
b19	pepb19b29	VIAYDRIIR		2	1118,668457	b19.a1	1
b19	pepb19b30	VVGDQWVK		2	930,5048218	b19.a1	2
b19	pepb19b31	VVGDQWVKDWIPEEAMK		2	2030,005615	b19.a1	17
b19	pepb19b32	VVGDQWVKDWIPEEAMK	M16:+15.99491	2	2046,000488	b19.a1	19
b19	pepb19b33	WQHDRDIFVAK		2	1414,723022	b19.a1	17
b19	pepb19b34	YFIMGGSPTDNNAK		2	1514,694824	b19.a1	6
b19	pepb19b35	YFIMGGSPTDNNAK	M4:+15.99491	2	1530,689697	b19.a1	14
b20	pepb20a1	AAGPNTIFIGPTGCMYVANTSYGCGPWR	C14:+57.02146 - C24:+57.02146	3	3018,369873	b20.a1	7
b20	pepb20a2	AAGPNTIFIGPTGCMYVANTSYGCGPWR	C14:+57.02146 - C24:+57.02146 - M15:+15.99491	3	3034,36499	b20.a1	10
b20	pepb20a3	APDEEYYVPGHR		2	1432,649658	b20.a1	16
b20	pepb20a4	CAEVGITVPVVASNA	C1:+57.02146 - C1:-17.02655	2	1469,730957	b20.a1	8
b20	pepb20a5	CAEVGITVPVVASNA	C1:+57.02146	2	1486,757446	b20.a1	17
b20	pepb20a6	DEEYYVPGHR		2	1264,559692	b20.a1	3
b20	pepb20a7	EEYYVPGHR		2	1149,532837	b20.a1	4
b20	pepb20a8	FAHIKPEHIAK		3	1290,732056	b20.a1	27
b20	pepb20a9	GINQEGPAYIHIHAPCPK	C16:+57.02146	2	2001,996826	b20.a1	13
b20	pepb20b10	GWQFPADKTIEMAK		2	1621,804688	b20.a1	16
b20	pepb20b11	GWQFPADKTIEMAK	M12:+15.99491	2	1637,799561	b20.a1	19
b20	pepb20b12	IASIKKAPDEEYYVPGHR		3	2073,076904	b20.a1	2
b20	pepb20b13	IAVQTGMFQIYEYENGEYK		2	2283,064209	b20.a1	7
b20	pepb20b14	IAVQTGMFQIYEYENGEYK	M7:+15.99491	2	2299,059082	b20.a1	10
b20	pepb20b15	IAVQTGMFQIYEYENGEYKISVK		3	2710,34375	b20.a1	8
b20	pepb20b16	IAVQTGMFQIYEYENGEYKISVK	M7:+15.99491	3	2726,338623	b20.a1	4
b20	pepb20b17	IFPKDNPK		2	958,5360718	b20.a1	9
b20	pepb20b18	KAPDEEYYVPGHR		2	1560,744629	b20.a1	28
b20	pepb20b19	KAPDEEYYVPGHRTCAG	C15:+57.02146	3	1949,88147	b20.a1	1
b20	pepb20b20	KGINQEGPAYIHIHAPCPK	C17:+57.02146	3	2130,091797	b20.a1	12
b20	pepb20b21	KIFPKDNPK		3	1086,630981	b20.a1	1
b20	pepb20b22	KPVSEYMKIQK	M7:+15.99491	3	1366,740356	b20.a1	2
b20	pepb20b23	KTDAEFPNIIVMAGDGGAVDIGIQAISAMIYR	M12:+15.99491	3	3352,691895	b20.a1	1
b20	pepb20b24	MIDRIASIK		2	1046,603149	b20.a1	1
b20	pepb20b25	MIDRIASIK	M1:+15.99491 - M1:+42.01057	2	1104,608643	b20.a1	1
b20	pepb20b26	MQAFVDAR		2	937,4564209	b20.a1	12
b20	pepb20b27	MQAFVDAR	M1:+15.99491	2	953,4512939	b20.a1	19
b20	pepb20b28	RFAHIKPEHIAK		3	1446,833252	b20.a1	7
b20	pepb20b29	RKPVSEYMK	M8:+15.99491	3	1153,60376	b20.a1	1
b20	pepb20b30	SIKKAPDEEYYVPGHR		3	1888,955566	b20.a1	1
b20	pepb20b31	TCAGCGPAITYR	C2:+57.02146 - C5:+57.02146	2	1326,593262	b20.a1	16
b20	pepb20b32	TCAGCGPAITYRIVAK	C2:+57.02146 - C5:+57.02146	2	1737,87793	b20.a1	2
b20	pepb20b33	VDKRKPVSEYMK		3	1479,799194	b20.a1	8
b20	pepb20b34	VPWIHAQITNGGAVASGIEAAYK		3	2353,230225	b20.a1	20
b20	pepb20b35	YVATASIGWPVDIMNK		2	1764,899292	b20.a1	7
b20	pepb20b36	YVATASIGWPVDIMNK	M14:+15.99491	2	1780,894287	b20.a1	23
b20	pepb20b37	YVATASIGWPVDIMNKVR		2	2020,068848	b20.a1	9
b20	pepb20b38	YVATASIGWPVDIMNKVR	M14:+15.99491	2	2036,063843	b20.a1	14
b21	pepb21a1	AAKYMQQSVAGMIVPDEIVNR	M5:+15.99491 - M12:+15.99491	3	2352,168945	b21.a1	3
b21	pepb21a2	AEGVAICVEQIK	C7:+57.02146	2	1316,688354	b21.a1	6
b21	pepb21a3	AKIIAGVMPIK		2	1140,717651	b21.a1	5
b21	pepb21a4	AKIIAGVMPIK	M8:+15.99491	3	1156,712646	b21.a1	4
b21	pepb21a5	AKIIAGVMPIKSAR		3	1454,887939	b21.a1	1
b21	pepb21a6	ASDPKAEGVAICVEQIK	C12:+57.02146	2	1814,932129	b21.a1	14
b21	pepb21a7	DEKKFACGEEIKGQEPR	C7:+57.02146	3	2020,976074	b21.a1	1
b21	pepb21a8	DIRDEKKFACGEEIKGQEPR	C10:+57.02146	3	2405,188232	b21.a1	2
b21	pepb21a9	DYVDAMNITDNQTAIVR		2	1938,922974	b21.a1	3
b21	pepb21b10	DYVDAMNITDNQTAIVR	M6:+15.99491	2	1954,917847	b21.a1	10
b21	pepb21b11	EAGIYPRPK		2	1030,568359	b21.a1	7
b21	pepb21b12	EAGIYPRPKVE	E1:-18.01056	3	1240,668945	b21.a1	1
b21	pepb21b13	EAGIYPRPKVE		2	1258,679443	b21.a1	4
b21	pepb21b14	FACGEEIKGQEPR	C3:+57.02146	2	1520,716553	b21.a1	20
b21	pepb21b15	FFIGAAANPFAD		2	1240,600098	b21.a1	4
b21	pepb21b16	FFIGAAANPFADPFEFR		3	1916,93335	b21.a1	4
b21	pepb21b17	FFIGAAANPFADPFEFRVMR	M19:+15.99491	3	2319,138184	b21.a1	6
b21	pepb21b18	FMAIVR		2	736,4179077	b21.a1	1
b21	pepb21b19	FMAIVR	M2:+15.99491	2	752,4127808	b21.a1	19
b21	pepb21b20	HAAIIKDYVDAMNITDNQTAIVR		3	2572,319092	b21.a1	7
b21	pepb21b21	HAAIIKDYVDAMNITDNQTAIVR	M12:+15.99491	3	2588,314209	b21.a1	18
b21	pepb21b22	IAIQSDIIGAYSIGMR		2	1707,910156	b21.a1	12
b21	pepb21b23	IAIQSDIIGAYSIGMR	M15:+15.99491	2	1723,905151	b21.a1	18
b21	pepb21b24	IIAGVMPIK	M6:+15.99491	2	957,5806274	b21.a1	1
b21	pepb21b25	IIAGVMPIKSAR	M6:+15.99491	2	1271,750854	b21.a1	7
b21	pepb21b26	IISQGQFIVSGEIGPPK		2	1769,97998	b21.a1	12
b21	pepb21b27	IISQGQFIVSGEIGPPKHADPTEIKK		3	2789,52002	b21.a1	5
b21	pepb21b28	INAGADFIQTQCIFDMER	C12:+57.02146	2	2128,979492	b21.a1	5
b21	pepb21b29	INAGADFIQTQCIFDMER	C12:+57.02146 - M16:+15.99491	2	2144,974365	b21.a1	3
b21	pepb21b30	INAGADFIQTQCIFDMERFER	C12:+57.02146	3	2561,19165	b21.a1	7
b21	pepb21b31	INAGADFIQTQCIFDMERFER	C12:+57.02146 - M16:+15.99491	3	2577,186523	b21.a1	3
b21	pepb21b32	ISSIAAGVHVIQAGGEPIIQMTVR		3	2447,344238	b21.a1	7
b21	pepb21b33	ISSIAAGVHVIQAGGEPIIQMTVR	M21:+15.99491	3	2463,339111	b21.a1	14
b21	pepb21b34	ISSIAAGVHVIQAGGEPIIQMTVRDR	M21:+15.99491	3	2734,467285	b21.a1	3
b21	pepb21b35	IVKDIRDEKKFACGEEIKGQEPR	C13:+57.02146	3	2745,435547	b21.a1	2
b21	pepb21b36	KFACGEEIKGQEPR	C4:+57.02146	2	1648,811646	b21.a1	15
b21	pepb21b37	KINAGADFIQTQCIFDMER	C13:+57.02146	3	2257,074463	b21.a1	3
b21	pepb21b38	KINAGADFIQTQCIFDMERFER	C13:+57.02146	3	2689,286621	b21.a1	1
b21	pepb21b39	NRIAIQSDIIGAYSIGMR	M17:+15.99491	3	1994,049194	b21.a1	1
b21	pepb21b40	NVHDVDSIQIIR		2	1408,754761	b21.a1	31
b21	pepb21b41	NVICISGDHQSFGNHPTAK	C4:+57.02146	2	2081,982666	b21.a1	20
b21	pepb21b42	YMQQSVAGMIVPDEIVNR		2	2050,01001	b21.a1	2
b21	pepb21b43	YMQQSVAGMIVPDEIVNR	M9:+15.99491	2	2066,004883	b21.a1	7
b21	pepb21b44	YMQQSVAGMIVPDEIVNR	M2:+15.99491 - M9:+15.99491	2	2082	b21.a1	13
b21	pepb21b45	YMQQSVAGMIVPDEIVNRMEK	M2:+15.99491	3	2454,183105	b21.a1	5
b21	pepb21b46	YMQQSVAGMIVPDEIVNRMEK	M9:+15.99491 - M19:+15.99491	3	2470,177979	b21.a1	16
b21	pepb21b47	YMQQSVAGMIVPDEIVNRMEK	M2:+15.99491 - M9:+15.99491 - M19:+15.99491	3	2486,172852	b21.a1	12
b22	pepb22a1	AAVSIDQYIR		2	1135,610962	b22.a1	8
b22	pepb22a2	AIGVTININTR		2	1171,67981	b22.a1	2
b22	pepb22a3	AVIDFIDYYSEAIRPFIEDSGR		3	2576,26709	b22.a1	7
b22	pepb22a4	CYRVGMMVIAGEGESNG	C1:+57.02146 - M6:+15.99491 - M7:+15.99491 - C1:-17.02655	2	1844,761597	b22.a1	1
b22	pepb22a5	CYRVGMMVIAGEGESNG	C1:+57.02146 - M6:+15.99491 - M7:+15.99491	2	1861,788086	b22.a1	2
b22	pepb22a6	DAEAEGVIYHFIVNPTAIVAEK		3	2386,229248	b22.a1	4
b22	pepb22a7	DGSICEIGQAGAK	C5:+57.02146	2	1305,61084	b22.a1	11
b22	pepb22a8	DIIAGEIEAIK		2	1171,657349	b22.a1	3
b22	pepb22a9	DINIDRCPSIEGK	C7:+57.02146	2	1516,742798	b22.a1	4
b22	pepb22b10	DYDAVFIATGIHASSR		2	1722,844971	b22.a1	12
b22	pepb22b11	EVHIIYRR		3	1085,621948	b22.a1	3
b22	pepb22b12	FVADYEVKR		2	1126,5896	b22.a1	16
b22	pepb22b13	GAAAASPAAGITYKPFVTAPCIK	C21:+57.02146	3	2262,195557	b22.a1	7
b22	pepb22b14	GAAAASPAAGITYKPFVTAPCIKR	C21:+57.02146	3	2418,296631	b22.a1	6
b22	pepb22b15	GEVVFSTWGGK		2	1166,584473	b22.a1	4
b22	pepb22b16	GEVVFSTWGGK	G1:+42.01057	2	1208,594971	b22.a1	5
b22	pepb22b17	GGPSGGGPSWAGEFGGR		2	1532,68811	b22.a1	8
b22	pepb22b18	GNVDEPIAIR		2	1083,579712	b22.a1	8
b22	pepb22b19	GNVDEPIAIRGIKR		3	1537,881348	b22.a1	1
b22	pepb22b20	GTISVDPVTIATSVPGVFAGGDIVIGAR		3	2669,451416	b22.a1	4
b22	pepb22b21	GYKVTIFEAIPVAGGMIAVGIPSYR	M16:+15.99491	3	2625,411377	b22.a1	5
b22	pepb22b22	IAGGEGIPSDIDIIR		2	1525,82251	b22.a1	7
b22	pepb22b23	IAGGEGIPSDIDIIRR		3	1681,923584	b22.a1	13
b22	pepb22b24	KVAIIGAGPAGISAAYQIAGR		3	1984,134155	b22.a1	5
b22	pepb22b25	MGVAGEDEGYGGFIPGVK		2	1782,837158	b22.a1	8
b22	pepb22b26	MGVAGEDEGYGGFIPGVK	M1:+15.99491	2	1798,832031	b22.a1	7
b22	pepb22b27	MKIGEPDDSGR		2	1204,56311	b22.a1	5
b22	pepb22b28	MKIGEPDDSGRR		3	1360,664185	b22.a1	1
b22	pepb22b29	QAERVAPIAER	Q1:-17.02655	2	1222,654297	b22.a1	1
b22	pepb22b30	QAERVAPIAER		3	1239,680786	b22.a1	1
b22	pepb22b31	QGTTSPTVEDEIDAWIEK		2	2018,955688	b22.a1	9
b22	pepb22b32	QRTAIAGVIGR		3	1141,68042	b22.a1	1
b22	pepb22b33	RGNVDEPIAIR		2	1239,680786	b22.a1	11
b22	pepb22b34	RGTISVDPVTIATSVPGVFAGGDIVIGAR		3	2825,55249	b22.a1	7
b22	pepb22b35	RPGPGGRVQVIASGR		3	1506,861572	b22.a1	2
b22	pepb22b36	SRAEMPAHATEVR		3	1454,717285	b22.a1	4
b22	pepb22b37	TAIAGVIGR		2	857,520813	b22.a1	3
b22	pepb22b38	TVVEAVAQGNR		2	1143,612061	b22.a1	16
b22	pepb22b39	VAIIGAGPAGISAAYQIAGR		2	1856,039307	b22.a1	14
b22	pepb22b40	VAWIVRDGSICEIGQAGAK	C11:+57.02146	2	2030,049194	b22.a1	9
b22	pepb22b41	VCVHPCEENCR	C2:+57.02146 - C6:+57.02146 - C10:+57.02146	2	1459,587891	b22.a1	21
b22	pepb22b42	VCVHPCEENCRR	C2:+57.02146 - C6:+57.02146 - C10:+57.02146	3	1615,688965	b22.a1	1
b22	pepb22b43	VGMMVIAGEGESNG		2	1350,603149	b22.a1	1
b22	pepb22b44	VGMMVIAGEGESNG	M3:+15.99491	2	1366,598145	b22.a1	2
b22	pepb22b45	VGMMVIAGEGESNG	M3:+15.99491 - M4:+15.99491	2	1382,59314	b22.a1	6
b22	pepb22b46	VGTRVIYNVIVR		3	1388,837646	b22.a1	5
b22	pepb22b47	VGVDVTMDQIQR		2	1360,689453	b22.a1	5
b22	pepb22b48	VGVDVTMDQIQR	M7:+15.99491	2	1376,684326	b22.a1	4
b22	pepb22b49	VGVDVTMDQIQRDYDAVFIATGIHASSR		3	3064,516113	b22.a1	1
b22	pepb22b50	VGVDVTMDQIQRDYDAVFIATGIHASSR	M7:+15.99491	3	3080,510986	b22.a1	3
b22	pepb22b51	VGVYDPEEDVGIYGGRPR		3	1977,966919	b22.a1	14
b22	pepb22b52	VIYNVIVR		2	975,598999	b22.a1	7
b22	pepb22b53	VKDFREVEGGFDFYAGR		3	1991,961426	b22.a1	6
b22	pepb22b54	VKDFREVEGGFDFYAGRAEAER		3	2548,221924	b22.a1	3
b22	pepb22b55	VTIFEAIPVAGGMIAVGIPSYR	M13:+15.99491	3	2277,231689	b22.a1	5
b22	pepb22b56	VVAVVGGGNVAMDCAR	C14:+57.02146 - M12:+15.99491	2	1590,773071	b22.a1	13
b22	pepb22b57	VVDHRGGPSGGGPSWAGEFGGR		3	2139,011963	b22.a1	3
b23	pepb23a1	AAADAIGIPIYR		2	1230,684448	b23.a1	10
b23	pepb23a2	AAVPSGASTGAYEAVEIR		2	1748,881836	b23.a1	7
b23	pepb23a3	AAVPSGASTGAYEAVEIRDKDPK		3	2332,178467	b23.a1	7
b23	pepb23a4	AAVPSGASTGAYEAVEIRDKDPKR		3	2488,279541	b23.a1	4
b23	pepb23a5	AFYNIKK		2	883,5040283	b23.a1	4
b23	pepb23a6	AGYEPGKDCFIAIDPASTEIYK	C9:+57.02146	3	2445,164795	b23.a1	7
b23	pepb23a7	AGYEPGKDCFIAIDPASTEIYKDGK	C9:+57.02146	3	2745,308105	b23.a1	6
b23	pepb23a8	AGYEPGKDCFIAIDPASTEIYKDGKYVFAGEGVTR	C9:+57.02146	3	3824,8479	b23.a1	1
b23	pepb23a9	AGYTAVVSHR		2	1060,553833	b23.a1	14
b23	pepb23b10	DGKYVFAGEGVTR		2	1398,70166	b23.a1	4
b23	pepb23b11	EIIDSRGNPTVEVEVFIESGGWGR		3	2646,316162	b23.a1	3
b23	pepb23b12	GIEMGAANAIIIK		2	1300,729858	b23.a1	5
b23	pepb23b13	GIEMGAANAIIIK	M4:+15.99491	2	1316,724731	b23.a1	7
b23	pepb23b14	GINTAVGDEGGFAPNIR		2	1687,84021	b23.a1	20
b23	pepb23b15	GNPTVEVEVFIESGGWGR		2	1932,945435	b23.a1	12
b23	pepb23b16	GVIDAVNNINAIIAPEIVGSDAIDQR		3	2677,416016	b23.a1	1
b23	pepb23b17	GVIDAVNNINAIIAPEIVGSDAIDQREIDR		3	3190,670898	b23.a1	6
b23	pepb23b18	HADNNVDIQEFMVMPAGASDFASAIR	M14:+15.99491	3	2822,287598	b23.a1	9
b23	pepb23b19	HADNNVDIQEFMVMPAGASDFASAIR	M12:+15.99491 - M14:+15.99491	3	2838,282715	b23.a1	7
b23	pepb23b20	IEEEIDAAAIYPGIK		2	1631,853149	b23.a1	12
b23	pepb23b21	IGANAIIGVSIAVAK		2	1396,852661	b23.a1	11
b23	pepb23b22	IGHKVQIVGDDIFVTNTER		3	2141,135498	b23.a1	7
b23	pepb23b23	MGAEVFHSIK		3	1118,56665	b23.a1	3
b23	pepb23b24	MGAEVFHSIK	M1:+15.99491	2	1134,561646	b23.a1	12
b23	pepb23b25	MGAEVFHSIKAVIQSK	M1:+15.99491	3	1760,936768	b23.a1	2
b23	pepb23b26	QIIEMDGTPNK	M5:+15.99491	2	1261,609741	b23.a1	4
b23	pepb23b27	QIIEMDGTPNKGK		3	1430,731201	b23.a1	2
b23	pepb23b28	QIIEMDGTPNKGK	M5:+15.99491	2	1446,726074	b23.a1	14
b23	pepb23b29	RIGHKVQIVGDDIFVTNTER		3	2297,236084	b23.a1	1
b23	pepb23b30	SGETEDTTIADIVVAVNAGQIK		2	2231,140625	b23.a1	14
b23	pepb23b31	SNVEAIEVIIEAIAK		2	1598,900391	b23.a1	15
b23	pepb23b32	TTISDIYAR		2	1039,542358	b23.a1	10
b23	pepb23b33	TTISDIYAREIIDSR		3	1752,913086	b23.a1	2
b23	pepb23b34	VAKYNQIIRIEEEIDAAAIYPGIK		3	2717,487793	b23.a1	1
b23	pepb23b35	VNQIGTITETIEAIEMAK		2	1961,026367	b23.a1	13
b23	pepb23b36	VNQIGTITETIEAIEMAK	M16:+15.99491	2	1977,02124	b23.a1	27
b23	pepb23b37	VNQIGTITETIEAIEMAKK		3	2089,121338	b23.a1	7
b23	pepb23b38	VNQIGTITETIEAIEMAKK	M16:+15.99491	3	2105,116211	b23.a1	8
b23	pepb23b39	VQIVGDDIFVTNTER		2	1705,875977	b23.a1	20
b23	pepb23b40	VQIVGDDIFVTNTERISR		3	2062,093262	b23.a1	1
b23	pepb23b41	YGGKGVIDAVNNINAIIAPEIVGSDAIDQR		3	3082,617188	b23.a1	3
b23	pepb23b42	YIGGVNAHTIPVPMMNIINGGK		3	2296,19458	b23.a1	3
b23	pepb23b43	YIGGVNAHTIPVPMMNIINGGK	M14:+15.99491 - M15:+15.99491	3	2328,184326	b23.a1	1
b23	pepb23b44	YNQIIRIEEEIDAAAIYPGIK		3	2419,287109	b23.a1	11
b23	pepb23b45	YVFAGEGVTR		2	1098,55835	b23.a1	7
b24	pepb24a1	AEAPYDNIKEIVEK		2	1618,832642	b24.a1	10
b24	pepb24a2	AIADIWEYR		2	1136,573853	b24.a1	6
b24	pepb24a3	AIKPGRDTGVSVIFGAK		2	1715,980713	b24.a1	7
b24	pepb24a4	APIIEGAQIAVITIPFMK		2	1912,098022	b24.a1	10
b24	pepb24a5	APIIEGAQIAVITIPFMK	M17:+15.99491	2	1928,093018	b24.a1	15
b24	pepb24a6	APIIEGAQIAVITIPFMKAEAPYDNIK	M17:+15.99491	3	2929,574951	b24.a1	6
b24	pepb24a7	AYMAGDIEPNGGAHK		2	1530,70105	b24.a1	11
b24	pepb24a8	AYMAGDIEPNGGAHK	M3:+15.99491	2	1546,695923	b24.a1	14
b24	pepb24a9	AYMAGDIEPNGGAHKGR	M3:+15.99491	3	1759,818481	b24.a1	3
b24	pepb24b10	CMHCINVMPR	C1:+57.02146 - C4:+57.02146 - M2:+15.99491 - C1:-17.02655	2	1316,537109	b24.a1	3
b24	pepb24b11	CMHCINVMPR	C1:+57.02146 - C4:+57.02146	3	1317,568726	b24.a1	1
b24	pepb24b12	CMHCINVMPR	C1:+57.02146 - C4:+57.02146 - M2:+15.99491 - M8:+15.99491 - C1:-17.02655	2	1332,531982	b24.a1	8
b24	pepb24b13	CMHCINVMPR	C1:+57.02146 - C4:+57.02146 - M8:+15.99491	3	1333,563599	b24.a1	1
b24	pepb24b14	CMHCINVMPR	C1:+57.02146 - C4:+57.02146 - M2:+15.99491 - M8:+15.99491	2	1349,558472	b24.a1	13
b24	pepb24b15	DDIRIDQEAVR		3	1329,676147	b24.a1	8
b24	pepb24b16	DIKYDEIR		2	1051,542358	b24.a1	5
b24	pepb24b17	DTGVSVIFGAK		2	1093,589233	b24.a1	8
b24	pepb24b18	DWGKFDIQK		2	1136,573853	b24.a1	1
b24	pepb24b19	EVIDICPTGCMAIEDGQIK	C6:+57.02146 - C10:+57.02146	2	2148,997803	b24.a1	2
b24	pepb24b20	EVIDICPTGCMAIEDGQIK	C6:+57.02146 - C10:+57.02146 - M11:+15.99491	2	2164,992676	b24.a1	12
b24	pepb24b21	FDIQKEVIDICPTGCMAIEDGQIK	C11:+57.02146 - C15:+57.02146	3	2780,331055	b24.a1	1
b24	pepb24b22	FDIQKEVIDICPTGCMAIEDGQIK	C11:+57.02146 - C15:+57.02146 - M16:+15.99491	3	2796,325684	b24.a1	2
b24	pepb24b23	FIEVIGVPAAPQMVR		2	1626,904053	b24.a1	10
b24	pepb24b24	FIEVIGVPAAPQMVR	M13:+15.99491	2	1642,898926	b24.a1	16
b24	pepb24b25	FIEVIGVPAAPQMVRHPR	M13:+15.99491	3	2033,111694	b24.a1	3
b24	pepb24b26	FYKTDFIR		3	1089,573242	b24.a1	7
b24	pepb24b27	GRDWGKFDIQK		3	1349,696533	b24.a1	5
b24	pepb24b28	HDIPDIDEIEKGPWPSFVADAK		3	2479,214355	b24.a1	1
b24	pepb24b29	HGGIVGVFGYGGGVIGR		2	1601,855103	b24.a1	17
b24	pepb24b30	IGEIIQRK		2	956,5891724	b24.a1	2
b24	pepb24b31	IKHDIPDIDEIEK		3	1564,822144	b24.a1	1
b24	pepb24b32	IKVDGCPNGCVASIAR	C6:+57.02146 - C10:+57.02146	2	1716,852417	b24.a1	17
b24	pepb24b33	IYTDEEIHNYSEEEIK		3	2011,913452	b24.a1	3
b24	pepb24b34	IYTDEEIHNYSEEEIKNFK		3	2401,119873	b24.a1	7
b24	pepb24b35	RPQKDIKYDEIR		3	1560,849731	b24.a1	3
b24	pepb24b36	SDMSIIGTWR		2	1165,567383	b24.a1	1
b24	pepb24b37	SDMSIIGTWR	M3:+15.99491	2	1181,562378	b24.a1	7
b24	pepb24b38	SDMSIIGTWRDDIR		2	1664,806519	b24.a1	7
b24	pepb24b39	SDMSIIGTWRDDIR	M3:+15.99491	3	1680,801392	b24.a1	4
b24	pepb24b40	SDMSIIGTWRDDIRIDQEAVR		3	2476,225342	b24.a1	4
b24	pepb24b41	TNPYIFWKEEDVPGGWK		2	2066,002197	b24.a1	5
b24	pepb24b42	TNPYIFWKEEDVPGGWKR		2	2222,103271	b24.a1	10
b24	pepb24b43	VDGCPNGCVASIAR	C4:+57.02146 - C8:+57.02146	2	1475,67334	b24.a1	7
b24	pepb24b44	VNQPASKFYK		2	1181,631836	b24.a1	1
b24	pepb24b45	VWDWWMEEGKNR		3	1635,737671	b24.a1	4
b24	pepb24b46	VWDWWMEEGKNR	M6:+15.99491	2	1651,732544	b24.a1	8
b24	pepb24b47	YSDVPEKFPSVAQFHTIR		3	2121,076904	b24.a1	13
b25	pepb25a1	AVMDEIMDYFTGMTIPAHVR		3	2297,07666	b25.a1	3
b25	pepb25a2	AVMDEIMDYFTGMTIPAHVR	M13:+15.99491	3	2313,071533	b25.a1	14
b25	pepb25a3	AVMDEIMDYFTGMTIPAHVR	M3:+15.99491 - M7:+15.99491	3	2329,06665	b25.a1	21
b25	pepb25a4	AVMDEIMDYFTGMTIPAHVR	M3:+15.99491 - M7:+15.99491 - M13:+15.99491	3	2345,061523	b25.a1	14
b25	pepb25a5	CMFCGNCYTMCPAIPIADKEGDGVTIIAGGK	C1:+57.02146 - C4:+57.02146 - C7:+57.02146 - C11:+57.02146	3	3406,50708	b25.a1	2
b25	pepb25a6	CMFCGNCYTMCPAIPIADKEGDGVTIIAGGK	C1:+57.02146 - C4:+57.02146 - C7:+57.02146 - C11:+57.02146 - M10:+15.99491	3	3422,501953	b25.a1	2
b25	pepb25a7	CMFCGNCYTMCPAIPIADKEGDGVTIIAGGK	C1:+57.02146 - C4:+57.02146 - C7:+57.02146 - C11:+57.02146 - M2:+15.99491 - M10:+15.99491	3	3438,496826	b25.a1	7
b25	pepb25a8	EICDIADKYCDGYVR	C3:+57.02146 - C10:+57.02146	2	1876,820801	b25.a1	19
b25	pepb25a9	FFEICDIPFTEHIIDDYR	C5:+57.02146	2	2330,080078	b25.a1	17
b25	pepb25b10	FPEVVATVK		2	989,5670166	b25.a1	2
b25	pepb25b11	FPEVVATVKK		3	1117,661987	b25.a1	10
b25	pepb25b12	FSKVIVPWIPNNFPR		3	1814,011597	b25.a1	2
b25	pepb25b13	FTGKAWEVSR		3	1180,61145	b25.a1	3
b25	pepb25b14	GKYNPEKPTENR		2	1432,718262	b25.a1	7
b25	pepb25b15	HFWDFFPPVIQK		2	1560,800171	b25.a1	38
b25	pepb25b16	HFWDFFPPVIQKNYGK		3	2023,022949	b25.a1	2
b25	pepb25b17	IAYDTYR		2	901,4417725	b25.a1	1
b25	pepb25b18	IGDWAER		2	846,4108887	b25.a1	5
b25	pepb25b19	IGDWAERIGWEK		3	1459,733276	b25.a1	3
b25	pepb25b20	IGKYNPEKPTENR		3	1545,802368	b25.a1	5
b25	pepb25b21	IGKYNPEKPTENRITDIGPR		3	2298,220459	b25.a1	3
b25	pepb25b22	IIEVYAANAR		2	1119,616089	b25.a1	6
b25	pepb25b23	IMTAENIR		2	947,498291	b25.a1	2
b25	pepb25b24	IMTAENIR	M2:+15.99491	2	963,4932251	b25.a1	7
b25	pepb25b25	IMTAENIREICDIADKYCDGYVR	C11:+57.02146 - C18:+57.02146	3	2805,300781	b25.a1	6
b25	pepb25b26	ISMACCINMCGAVHCSDIAIIGIHR	C5:+57.02146 - C6:+57.02146 - C10:+57.02146 - C15:+57.02146 - M9:+15.99491	3	2875,296631	b25.a1	3
b25	pepb25b27	ISMACCINMCGAVHCSDIAIIGIHR	C5:+57.02146 - C6:+57.02146 - C10:+57.02146 - C15:+57.02146 - M3:+15.99491 - M9:+15.99491	3	2891,291504	b25.a1	1
b25	pepb25b28	KIIEVYAANAR		2	1247,71106	b25.a1	14
b25	pepb25b29	KPPIVDDNIDSICEIPIAIAACPVGAISPAK	C13:+57.02146 - C22:+57.02146	3	3244,696045	b25.a1	17
b25	pepb25b30	NNIEFMVTSYEK		2	1474,688721	b25.a1	4
b25	pepb25b31	NNIEFMVTSYEK	M6:+15.99491	2	1490,683594	b25.a1	7
b25	pepb25b32	NNIEFMVTSYEKVQEIKK		3	2200,132324	b25.a1	5
b25	pepb25b33	TSTQFKFTGK		2	1144,600098	b25.a1	8
b25	pepb25b34	TSTQFKFTGKAWEVSR		3	1872,960693	b25.a1	3
b25	pepb25b35	VIVPWIPNNFPR		2	1451,816162	b25.a1	21
b25	pepb25b36	VIVPWIPNNFPRFPEVVATVK		3	2422,36499	b25.a1	6
b25	pepb25b37	VQEIKKDIISR		2	1328,790039	b25.a1	2
b25	pepb25b38	YNPEKPTENR		3	1247,601929	b25.a1	3
b25	pepb25b39	YNPEKPTENRITDIGPR		3	2000,02002	b25.a1	8
b26	pepb26a1	AIKEAGNEVISIIGAR		2	1640,93335	b26.a1	18
b26	pepb26a2	AQPGQFIIIR		2	1142,668457	b26.a1	7
b26	pepb26a3	AVAETTRPFGVK		2	1275,706055	b26.a1	13
b26	pepb26a4	AVSSEIIVATDDGSYGHHGFVTDIIK		3	2731,35791	b26.a1	9
b26	pepb26a5	DIIIIEDEMR		2	1246,635254	b26.a1	4
b26	pepb26a6	DIIIIEDEMR	M9:+15.99491	2	1262,630127	b26.a1	2
b26	pepb26a7	EAGNEVISIIGAR		2	1328,717285	b26.a1	8
b26	pepb26a8	EVMSPVIK		2	902,5020142	b26.a1	1
b26	pepb26a9	EVMSPVIK	M3:+15.99491	2	918,4968872	b26.a1	1
b26	pepb26b10	FACVDGPEFDGHEIDWQIAIR	C3:+57.02146	3	2475,140137	b26.a1	11
b26	pepb26b11	FACVDGPEFDGHEIDWQIAIRR	C3:+57.02146	3	2631,241211	b26.a1	3
b26	pepb26b12	GTITTIFQEVGYTTR		2	1686,870239	b26.a1	16
b26	pepb26b13	GTITTIFQEVGYTTRR		2	1842,971313	b26.a1	8
b26	pepb26b14	IDEEGERIPITIADFDR		2	1988,992798	b26.a1	24
b26	pepb26b15	IDEEGERIPITIADFDRTR		3	2246,141602	b26.a1	11
b26	pepb26b16	IGCIETGDSIADFVGPIGIPSEIENYGR	C3:+57.02146	3	2979,440918	b26.a1	7
b26	pepb26b17	IIEIEAPEVAAK		2	1282,725708	b26.a1	9
b26	pepb26b18	IPITIADFDR		2	1160,631348	b26.a1	4
b26	pepb26b19	IPITIADFDRTR		3	1417,780151	b26.a1	1
b26	pepb26b20	IVRKEVMSPVIK		3	1398,850464	b26.a1	1
b26	pepb26b21	MNMYREEEQEIIK		2	1712,798584	b26.a1	4
b26	pepb26b22	MNMYREEEQEIIK	M3:+15.99491	3	1728,793579	b26.a1	1
b26	pepb26b23	MNMYREEEQEIIK	M1:+15.99491 - M3:+15.99491	2	1744,788452	b26.a1	12
b26	pepb26b24	PGQFIIIR		2	943,5728149	b26.a1	1
b26	pepb26b25	RIGCIETGDSIADFVGPIGIPSEIENYGR	C4:+57.02146	3	3135,541992	b26.a1	21
b26	pepb26b26	RMNMYREEEQEIIK		3	1868,89978	b26.a1	2
b26	pepb26b27	TIVSMNPIMVDGTGMCGACR	C16:+57.02146 - C19:+57.02146	2	2169,958496	b26.a1	3
b26	pepb26b28	TIVSMNPIMVDGTGMCGACR	C16:+57.02146 - C19:+57.02146 - M9:+15.99491	2	2185,953613	b26.a1	3
b26	pepb26b29	TIVSMNPIMVDGTGMCGACR	C16:+57.02146 - C19:+57.02146 - M5:+15.99491 - M9:+15.99491	2	2201,948486	b26.a1	7
b26	pepb26b30	TIVSMNPIMVDGTGMCGACR	C16:+57.02146 - C19:+57.02146 - M5:+15.99491 - M9:+15.99491 - M15:+15.99491	2	2217,943359	b26.a1	17
b26	pepb26b31	TKDIIIIEDEMR		2	1475,777832	b26.a1	16
b26	pepb26b32	TKDIIIIEDEMR	M11:+15.99491	2	1491,772705	b26.a1	14
b26	pepb26b33	TRGTITTIFQEVGYTTR		2	1944,018921	b26.a1	6
b26	pepb26b34	VVCVGGGVGVAPVYPIAR	C3:+57.02146	2	1769,973511	b26.a1	13
b26	pepb26b35	VWGIGPVVMMR		2	1244,664673	b26.a1	3
b26	pepb26b36	VWGIGPVVMMR	M9:+15.99491	2	1260,659546	b26.a1	11
b26	pepb26b37	VWGIGPVVMMR	M9:+15.99491 - M10:+15.99491	2	1276,654541	b26.a1	8
b27	pepb27a1	AAAVNAQEFEK		2	1177,585205	b27.a1	6
b27	pepb27a2	AIAEAIFGDEDAMVR		2	1607,773804	b27.a1	4
b27	pepb27a3	AIAEAIFGDEDAMVR	M13:+15.99491	2	1623,768677	b27.a1	2
b27	pepb27a4	AIDIVDEAGSR		2	1145,580078	b27.a1	1
b27	pepb27a5	AIQTIIEDQISDEMIAGK		2	1975,005737	b27.a1	2
b27	pepb27a6	AIQTIIEDQISDEMIAGK	M14:+15.99491	2	1991,000977	b27.a1	7
b27	pepb27a7	AITNIGVNIK		2	1042,625854	b27.a1	7
b27	pepb27a8	ASTSEVAAESYDK		2	1357,612183	b27.a1	7
b27	pepb27a9	AVARDGKIAIEK		3	1270,748169	b27.a1	7
b27	pepb27b10	AVARDGKIAIEKAA		3	1412,822388	b27.a1	1
b27	pepb27b11	DGKIAIEKAA		2	1015,578674	b27.a1	1
b27	pepb27b12	EDKIDPVVGR		3	1127,605957	b27.a1	2
b27	pepb27b13	EGFDEAYGARPIRR		3	1636,819458	b27.a1	1
b27	pepb27b14	FDMSEYMEK	M3:+15.99491 - M7:+15.99491	2	1211,459961	b27.a1	4
b27	pepb27b15	FQAVMVEEPTVEETIAIIK		2	2147,130859	b27.a1	1
b27	pepb27b16	FQAVMVEEPTVEETIAIIK	M5:+15.99491	2	2163,125732	b27.a1	6
b27	pepb27b17	GEIQTIGATTIDEYR		2	1666,828735	b27.a1	1
b27	pepb27b18	GEIQTIGATTIDEYRK		3	1794,923584	b27.a1	14
b27	pepb27b19	HIIEEIRR		3	1065,616821	b27.a1	7
b27	pepb27b20	HPAIGTEHIIIGIIR		3	1639,964722	b27.a1	4
b27	pepb27b21	IAQEEAIAIR		2	1113,626709	b27.a1	2
b27	pepb27b22	IAREDKIDPVVGR		3	1467,828247	b27.a1	6
b27	pepb27b23	IAREDKIDPVVGREK		3	1724,96582	b27.a1	3
b27	pepb27b24	IDDIIVFHAISR		3	1398,774414	b27.a1	7
b27	pepb27b25	IEDNNISVEVTDEAKDIIVR		3	2272,166992	b27.a1	3
b27	pepb27b26	IIHIEDVIHQR		3	1372,77002	b27.a1	6
b27	pepb27b27	ISDRYITDR		2	1138,585449	b27.a1	6
b27	pepb27b28	ISDRYITDRYIPDKAIDIVDEAGSR		3	2881,469482	b27.a1	1
b27	pepb27b29	ITDEAIEAAAR		2	1159,595825	b27.a1	7
b27	pepb27b30	IVDIMIAEINR	M5:+15.99491	2	1302,708984	b27.a1	6
b27	pepb27b31	IVGAPPGYVGYEESGQITEAVR		2	2292,151123	b27.a1	9
b27	pepb27b32	IVGAPPGYVGYEESGQITEAVRR		3	2448,252197	b27.a1	6
b27	pepb27b33	IVQNQVPEVIR		2	1294,748169	b27.a1	7
b27	pepb27b34	KVIRPGEAVVGGEIGITPR		3	1948,134155	b27.a1	2
b27	pepb27b35	MQERRPGQTPTIDQFSR	M1:+15.99491	3	2063,009033	b27.a1	3
b27	pepb27b36	NNPVIIGDPGVGK		2	1279,700928	b27.a1	7
b27	pepb27b37	NNPVIIGDPGVGKTAIVEGIAQK		3	2290,276855	b27.a1	1
b27	pepb27b38	NTVIIMTSNIGASTIKR		3	1819,010986	b27.a1	2
b27	pepb27b39	NTVIIMTSNIGASTIKR	M6:+15.99491	3	1835,005859	b27.a1	4
b27	pepb27b40	RFQAVMVEEPTVEETIAIIK	M6:+15.99491	3	2319,226807	b27.a1	3
b27	pepb27b41	RIEDNNISVEVTDEAKDIIVR		3	2428,268311	b27.a1	7
b27	pepb27b42	RPGQTPTIDQFSR		2	1502,771362	b27.a1	14
b27	pepb27b43	RPIGSFIFIGPTGVGKTEIAR		3	2216,255371	b27.a1	2
b27	pepb27b44	RRPYSVVIFDEIEK		3	1750,949097	b27.a1	6
b27	pepb27b45	RVIEIANEEAR		3	1299,702026	b27.a1	4
b27	pepb27b46	RVIEIANEEARR		3	1455,803101	b27.a1	5
b27	pepb27b47	SVVTPEDIAQIVSSWTGIPVTQIAQEESER		3	3269,654053	b27.a1	1
b27	pepb27b48	TAIVEGIAQK		2	1029,59436	b27.a1	7
b27	pepb27b49	TFRPEFINR		3	1179,627319	b27.a1	6
b27	pepb27b50	TKNNPVIIGDPGVGK		2	1508,843506	b27.a1	5
b27	pepb27b51	TKNNPVIIGDPGVGKTAIVEGIAQK		3	2519,419678	b27.a1	2
b27	pepb27b52	VIEIANEEAR		2	1143,600952	b27.a1	4
b27	pepb27b53	VIEIANEEARR		2	1299,702026	b27.a1	6
b27	pepb27b54	VIGQDEAVHAVAR		2	1364,728516	b27.a1	14
b27	pepb27b55	VIRPGEAVVGGEIGITPR		3	1820,039307	b27.a1	3
b27	pepb27b56	VKITDEAIEAAAR		2	1386,759155	b27.a1	14
b27	pepb27b57	VVAIDMSGMVAGTK	M9:+15.99491	2	1394,702148	b27.a1	1
b27	pepb27b58	VVAIDMSGMVAGTK	M6:+15.99491 - M9:+15.99491	2	1410,697144	b27.a1	6
b27	pepb27b59	VYTAPDDVKK		2	1135,599854	b27.a1	3
b27	pepb27b60	YIPDKAIDIVDEAGSR		2	1761,902222	b27.a1	1
b28	pepb28a1	AIIVEETGR		2	987,5474243	b28.a1	7
b28	pepb28a2	AIIVEETGRVVASAYK		3	1705,94873	b28.a1	1
b28	pepb28a3	AVMEGVAFGIR		2	1149,608887	b28.a1	4
b28	pepb28a4	AVMEGVAFGIRDSIEIIR		2	1976,063843	b28.a1	8
b28	pepb28a5	AVMEGVAFGIRDSIEIIR	M3:+15.99491	3	1992,058716	b28.a1	4
b28	pepb28a6	AVVEAAREVIAR		2	1283,743408	b28.a1	1
b28	pepb28a7	CWSGEIIAAMGIPEEWIPR	C1:+57.02146 - M10:+15.99491	2	2231,062744	b28.a1	14
b28	pepb28a8	DSIEIIR		2	845,4730835	b28.a1	7
b28	pepb28a9	DTMHDITKFTE	M3:+15.99491	2	1353,599487	b28.a1	12
b28	pepb28b10	EYPISQPRPGWAEQDPEEWWR		3	2656,221924	b28.a1	7
b28	pepb28b11	FRITGEIATEVSDASGTIIIDVTHR		3	2701,416016	b28.a1	2
b28	pepb28b12	GAFIGITMR		2	965,5241089	b28.a1	2
b28	pepb28b13	GAFIGITMR	M8:+15.99491	2	981,5189819	b28.a1	1
b28	pepb28b14	HIIASTFK		2	916,5255127	b28.a1	3
b28	pepb28b15	HVIIPKDYIR		3	1253,736938	b28.a1	6
b28	pepb28b16	IRHVIIPKDYIR		3	1522,922119	b28.a1	2
b28	pepb28b17	ITGEIATEVSDASGTIIIDVTHR		3	2398,246338	b28.a1	7
b28	pepb28b18	NIDPYEMITEQAAEVGTGAGGIIFIPYIIGER		3	3437,730225	b28.a1	1
b28	pepb28b19	NIDPYEMITEQAAEVGTGAGGIIFIPYIIGER	M7:+15.99491	3	3453,725098	b28.a1	4
b28	pepb28b20	NQIGSEEVREAAVK		2	1529,792236	b28.a1	14
b28	pepb28b21	PYIIGIDIGTSGTK		2	1434,784302	b28.a1	7
b28	pepb28b22	QAGVKVEEIR	Q1:-17.02655	2	1111,610962	b28.a1	5
b28	pepb28b23	QAGVKVEEIR		2	1128,637573	b28.a1	12
b28	pepb28b24	QAGVKVEEIRVSGGGAR	Q1:-17.02655	3	1695,914063	b28.a1	3
b28	pepb28b25	QAGVKVEEIRVSGGGAR		3	1712,940552	b28.a1	2
b28	pepb28b26	SGIAGGDVAGVGISGQMHGAVVIDANYR		3	2671,326172	b28.a1	5
b28	pepb28b27	SGIAGGDVAGVGISGQMHGAVVIDANYR	M17:+15.99491	3	2687,321045	b28.a1	11
b28	pepb28b28	SIYPIIR		2	861,5197144	b28.a1	10
b28	pepb28b29	SIYPIIRDTMHDITKFTE		3	2180,105957	b28.a1	1
b28	pepb28b30	TGAECAWMYEEIGQEK	C5:+57.02146	2	1901,80481	b28.a1	6
b28	pepb28b31	TGAECAWMYEEIGQEK	C5:+57.02146 - M8:+15.99491	2	1917,799805	b28.a1	7
b28	pepb28b32	TGAECAWMYEEIGQEKIYR	C5:+57.02146	3	2334,053467	b28.a1	3
b28	pepb28b33	TGAECAWMYEEIGQEKIYR	C5:+57.02146 - M8:+15.99491	3	2350,04834	b28.a1	4
b28	pepb28b34	TPYPDPAAR		2	987,4898071	b28.a1	14
b28	pepb28b35	VEPIAPETDAYDR		2	1475,70166	b28.a1	4
b28	pepb28b36	VEPIAPETDAYDRIYEIYK		2	2285,134033	b28.a1	16
b28	pepb28b37	VIRPAIIWCDQR	C9:+57.02146	2	1526,826416	b28.a1	23
b28	pepb28b38	VTSRVEPIAPETDAYDR		3	1918,950928	b28.a1	5
b28	pepb28b39	VTSRVEPIAPETDAYDRIYEIYK		3	2728,383301	b28.a1	2
b28	pepb28b40	VVASAYKEYPISQPR		2	1707,90686	b28.a1	10
b28	pepb28b41	VVASAYKEYPISQPRPGWAEQDPEEWWR		3	3374,623291	b28.a1	6
b28	pepb28b42	VYESPEVTGR		2	1136,558716	b28.a1	14
b28	pepb28b43	WTGNPVIPGFTAPK		2	1484,790039	b28.a1	8
b29	pepb29a1	AGIGQGREWEFK		2	1377,691406	b29.a1	6
b29	pepb29a2	AGIGQGREWEFKK		3	1505,786377	b29.a1	2
b29	pepb29a3	AGNCQIQDCAYTYGVK	C4:+57.02146 - C9:+57.02146	2	1847,80603	b29.a1	10
b29	pepb29a4	AIVTDRIPR		2	1040,62146	b29.a1	4
b29	pepb29a5	CTNEENYIIQK	C1:+57.02146 - C1:-17.02655	2	1394,626099	b29.a1	5
b29	pepb29a6	CTNEENYIIQK	C1:+57.02146	2	1411,652588	b29.a1	8
b29	pepb29a7	CVRACQEVQVQR	C1:+57.02146 - C5:+57.02146	3	1532,742554	b29.a1	1
b29	pepb29a8	DYNKCIVCGR	C5:+57.02146 - C8:+57.02146	2	1284,582764	b29.a1	3
b29	pepb29a9	EASWEEAIAIVSQK		2	1560,790771	b29.a1	1
b29	pepb29b10	EEIPVIKENPFIVR		3	1682,947998	b29.a1	1
b29	pepb29b11	EGEMIEIVSR	M4:+15.99491	2	1178,572632	b29.a1	7
b29	pepb29b12	EGSGVNPIR		2	928,4851074	b29.a1	5
b29	pepb29b13	EGSGVNPIRGQSNVQGACDMGGIPNVIPGYQPVTDPGVR	C18:+57.02146 - M20:+15.99491	3	4008,929443	b29.a1	3
b29	pepb29b14	ENPFIVR		2	874,4785767	b29.a1	1
b29	pepb29b15	ENPFIVRDYNK		3	1394,706665	b29.a1	2
b29	pepb29b16	FGFDYIHNPDR		3	1380,633545	b29.a1	7
b29	pepb29b17	GIEEMCPAPVVEINDNDAAR	C6:+57.02146 - M5:+15.99491	2	2215,996094	b29.a1	11
b29	pepb29b18	GIIEMIISIHPEDCITCEK	C14:+57.02146 - C17:+57.02146 - M5:+15.99491	3	2274,081787	b29.a1	12
b29	pepb29b19	GMYIIGENPVITDPDVSHVK		3	2184,101074	b29.a1	1
b29	pepb29b20	GMYIIGENPVITDPDVSHVK	M2:+15.99491	3	2200,095947	b29.a1	3
b29	pepb29b21	GQSNVQGACDMGGIPNVIPGYQPVTDPGVR	C9:+57.02146 - M11:+15.99491	3	3099,462646	b29.a1	1
b29	pepb29b22	GRFGFDYIHNPDR		3	1593,756104	b29.a1	6
b29	pepb29b23	GSYGSEAIGFICSAK	C12:+57.02146	2	1546,720947	b29.a1	7
b29	pepb29b24	GVIGTNNVDHCAR	C11:+57.02146	2	1412,670288	b29.a1	20
b29	pepb29b25	GYENPEVNNGWICVK	C13:+57.02146	2	1778,817139	b29.a1	7
b29	pepb29b26	GYFREASWEEAIAIVSQK		3	2084,045166	b29.a1	3
b29	pepb29b27	GYGQFQVVHYRPPAEEPDEEYPFIFTTGR		3	3429,61792	b29.a1	5
b29	pepb29b28	HGEIPVKREEIPVIK		3	1744,011963	b29.a1	1
b29	pepb29b29	IAVEEYTPAK		2	1120,588867	b29.a1	5
b29	pepb29b30	IAVEEYTPAKVSEVTGVPAGDIIEAAR		3	2785,462158	b29.a1	3
b29	pepb29b31	ICIVDIEGAAKPMTACNTPVAEGMVIR	C2:+57.02146 - C16:+57.02146	3	2916,445313	b29.a1	1
b29	pepb29b32	ICIVDIEGAAKPMTACNTPVAEGMVIR	C2:+57.02146 - C16:+57.02146 - M13:+15.99491	3	2932,440186	b29.a1	5
b29	pepb29b33	ICIVDIEGAAKPMTACNTPVAEGMVIR	C2:+57.02146 - C16:+57.02146 - M13:+15.99491 - M24:+15.99491	3	2948,435303	b29.a1	7
b29	pepb29b34	IGIREGEMIEIVSR		3	1601,868408	b29.a1	1
b29	pepb29b35	IGIREGEMIEIVSR	M8:+15.99491	3	1617,863281	b29.a1	1
b29	pepb29b36	ITQIKGSYGSEAIGFICSAK	C17:+57.02146	3	2130,090332	b29.a1	3
b29	pepb29b37	ITRPIIR		2	868,5731201	b29.a1	2
b29	pepb29b38	KYSSPGEIMQEIAGITPSYAGITYER		3	2861,403076	b29.a1	2
b29	pepb29b39	KYSSPGEIMQEIAGITPSYAGITYER	M9:+15.99491	3	2877,397949	b29.a1	4
b29	pepb29b40	MADVVIPGASFAEK		2	1434,730225	b29.a1	2
b29	pepb29b41	MADVVIPGASFAEKEGTFTSTER		3	2443,181396	b29.a1	6
b29	pepb29b42	MVNITIDGQR		2	1146,593994	b29.a1	5
b29	pepb29b43	MVNITIDGQR	M1:+15.99491	2	1162,588867	b29.a1	4
b29	pepb29b44	NIYHYHTVISR		2	1402,723022	b29.a1	10
b29	pepb29b45	NIYHYHTVISRK		3	1530,817993	b29.a1	2
b29	pepb29b46	RIEIVNFSYIWIR		3	1708,953857	b29.a1	6
b29	pepb29b47	SICSYCGVGCNITIYVK	C3:+57.02146 - C6:+57.02146 - C10:+57.02146	2	1993,918457	b29.a1	3
b29	pepb29b48	SRGIEEMCPAPVVEINDNDAAR	C8:+57.02146 - M7:+15.99491	3	2459,128906	b29.a1	4
b29	pepb29b49	TEGFEAIKIAVEEYTPAK		3	1996,027832	b29.a1	3
b29	pepb29b50	TSTPVIEEMR		2	1162,577759	b29.a1	1
b29	pepb29b51	TSTPVIEEMRK		3	1290,672607	b29.a1	12
b29	pepb29b52	TSTPVIEEMRK	M9:+15.99491	2	1306,66748	b29.a1	15
b29	pepb29b53	VNITIDGQR		2	1015,553528	b29.a1	1
b29	pepb29b54	VRGYENPEVNNGWICVK	C15:+57.02146	3	2033,986572	b29.a1	7
b29	pepb29b55	VSEVTGVPAGDIIEAAR		2	1683,891602	b29.a1	8
b29	pepb29b56	VTAPEGMTIIEVAR		2	1486,793823	b29.a1	1
b29	pepb29b57	VTAPEGMTIIEVAR	M7:+15.99491	2	1502,788696	b29.a1	6
b29	pepb29b58	VVDIVGKGSAAR		2	1171,67981	b29.a1	8
b29	pepb29b59	VVDIVGKGSAARVGATK		3	1627,949341	b29.a1	1
b30	pepb30a1	AAAQAAGIEVK		2	1028,573853	b30.a1	8
b30	pepb30a2	AGFETIVEAGYQPEIAYFECIHEIK	C20:+57.02146	3	2914,397217	b30.a1	9
b30	pepb30a3	AGVIETTFKEETETDIFGEQAVICGGTTAIVK	C24:+57.02146	3	3414,698975	b30.a1	6
b30	pepb30a4	AKEIGIAYAK		2	1063,61499	b30.a1	11
b30	pepb30a5	AVVYYDQDADINVIK		2	1725,869751	b30.a1	10
b30	pepb30a6	AVVYYDQDADINVIKGK		2	1910,986206	b30.a1	6
b30	pepb30a7	AVVYYDQDADINVIKGKK		3	2039,081177	b30.a1	3
b30	pepb30a8	DSGIDVVVGIRPESK		2	1570,843872	b30.a1	12
b30	pepb30a9	EHIIEQVGDQIR		2	1436,749634	b30.a1	9
b30	pepb30b10	EIQDGVFAR		2	1034,526978	b30.a1	8
b30	pepb30b11	EREHIIEQVGDQIR		2	1721,893311	b30.a1	11
b30	pepb30b12	EWIIENQAGRPSFNAFR		2	2035,014893	b30.a1	16
b30	pepb30b13	IAVMGYGSQGHSQAQNIK		3	1888,933838	b30.a1	2
b30	pepb30b14	IAVMGYGSQGHSQAQNIK	M4:+15.99491	3	1904,928711	b30.a1	7
b30	pepb30b15	IIDDHVKSTMK		2	1286,677734	b30.a1	4
b30	pepb30b16	IIVDIMYEGGIK		2	1350,734253	b30.a1	5
b30	pepb30b17	IIVDIMYEGGIK	M6:+15.99491	2	1366,729126	b30.a1	4
b30	pepb30b18	IIVDIMYEGGIKYMR	M14:+15.99491	3	1816,93396	b30.a1	1
b30	pepb30b19	KIAVMGYGSQGHSQAQNIK		3	2017,028809	b30.a1	2
b30	pepb30b20	KIAVMGYGSQGHSQAQNIK	M5:+15.99491	3	2033,023682	b30.a1	7
b30	pepb30b21	RTYVEGQGVPAIIAIYQDASGK		3	2336,224854	b30.a1	18
b30	pepb30b22	RTYVEGQGVPAIIAIYQDASGKAK		3	2535,356934	b30.a1	3
b30	pepb30b23	SIIKEIQDGVFAR		2	1475,822144	b30.a1	20
b30	pepb30b24	SRAAAQAAGIEVK		2	1271,707031	b30.a1	15
b30	pepb30b25	TVAEAAAEADIIQIIIPDETQAR		3	2438,277588	b30.a1	15
b30	pepb30b26	TYVEGQGVPAIIAIYQDASGK		3	2180,123779	b30.a1	25
b30	pepb30b27	TYVEGQGVPAIIAIYQDASGKAK		3	2379,255859	b30.a1	4
b30	pepb30b28	VYREEIAPYITGGK		2	1595,84314	b30.a1	14
b30	pepb30b29	YSISDTAEYGDVTR		2	1576,713013	b30.a1	8
b30	pepb30b30	YSISDTAEYGDVTRGPR		2	1886,888306	b30.a1	14
b31	pepb31a1	AIDINVGPAVQDK		2	1339,722046	b31.a1	12
b31	pepb31a2	AIQERDPAPVQE		2	1352,680908	b31.a1	5
b31	pepb31a3	AIQERDPAPVQEWAR		2	1765,898438	b31.a1	31
b31	pepb31a4	AIQERDPAPVQEWARR		3	1921,999512	b31.a1	4
b31	pepb31a5	AMINSTNAER	M2:+15.99491	2	1122,52124	b31.a1	13
b31	pepb31a6	AMINSTNAEREK		3	1363,66394	b31.a1	7
b31	pepb31a7	AMINSTNAEREKVEK		2	1719,869751	b31.a1	10
b31	pepb31a8	DINVGPAVQDK		2	1155,600952	b31.a1	1
b31	pepb31a9	DPAPVQEWAR		2	1168,574951	b31.a1	7
b31	pepb31b10	EKVEKIFPIAVEHGAAIIGITMNK		3	2608,453613	b31.a1	1
b31	pepb31b11	IFPIAVEHGAAIIGITMNK		2	1995,109985	b31.a1	20
b31	pepb31b12	IFPIAVEHGAAIIGITMNK	M17:+15.99491	2	2011,104858	b31.a1	45
b31	pepb31b13	INGMFGDIKR		2	1150,604248	b31.a1	8
b31	pepb31b14	INGMFGDIKR	M4:+15.99491	2	1166,599121	b31.a1	26
b31	pepb31b15	MIADPAPK		2	842,444519	b31.a1	4
b31	pepb31b16	MIADPAPK	M1:+15.99491	2	858,4393921	b31.a1	17
b31	pepb31b17	MIIIGER		2	831,4760742	b31.a1	1
b31	pepb31b18	MIIIGER	M1:+15.99491	2	847,4710083	b31.a1	7
b31	pepb31b19	NRAMINSTNAEREKVEK		3	1990,013916	b31.a1	1
b31	pepb31b20	PAPVQEWAR		2	1053,547974	b31.a1	6
b31	pepb31b21	PAPVQEWARR		3	1209,649048	b31.a1	1
b31	pepb31b22	QERDPAPVQEWAR		2	1581,777344	b31.a1	2
b31	pepb31b23	RAIQERDPAPVQEWAR		3	1921,999512	b31.a1	7
b31	pepb31b24	TIQQIKMIADPAPK		3	1553,872437	b31.a1	1
b31	pepb31b25	TIQQIKMIADPAPK	M7:+15.99491	2	1569,866943	b31.a1	6
b31	pepb31b26	TVIGISNVSQNCQNRPIINR	C12:+57.02146	2	2283,198975	b31.a1	25
b31	pepb31b27	VEKIFPIAVEHGAAIIGITMNK		3	2351,315918	b31.a1	4
b31	pepb31b28	VEKIFPIAVEHGAAIIGITMNK	M20:+15.99491	3	2367,310791	b31.a1	1
b32	pepb32a1	AGGAEVAICGSNPISTQDDVCAGIASQGVTVYAR	C9:+57.02146 - C21:+57.02146	3	3394,600586	b32.a1	3
b32	pepb32a2	ASIIRDPNIAPEGR		3	1508,818359	b32.a1	3
b32	pepb32a3	DGAIIANAGHFDVEINKPEIMAMAR	M21:+15.99491 - M23:+15.99491	3	2715,323242	b32.a1	2
b32	pepb32a4	DPNIAPEGR		2	968,4799805	b32.a1	1
b32	pepb32a5	DVIRGEHYAVMK	M11:+15.99491	3	1433,720947	b32.a1	2
b32	pepb32a6	EIIPEIIGGAEETTTGIIR		2	2012,091431	b32.a1	21
b32	pepb32a7	HGCTAEEYNTFINK	C3:+57.02146	2	1683,743652	b32.a1	16
b32	pepb32a8	IKAMEAEGAIAFPMVAVNNGDCK	C22:+57.02146 - M4:+15.99491 - M14:+15.99491	3	2468,162109	b32.a1	4
b32	pepb32a9	IKIDWVR		2	929,5571289	b32.a1	1
b32	pepb32b10	IVNIAAADGHPAEIMDITFAIQAISIDYIIK	M15:+15.99491	3	3342,765869	b32.a1	3
b32	pepb32b11	IYIIAEGR		2	934,5360718	b32.a1	8
b32	pepb32b12	NIEEFVIEDGR		2	1320,643433	b32.a1	2
b32	pepb32b13	NIEEFVIEDGRR		2	1476,744629	b32.a1	21
b32	pepb32b14	NNMPIINEIR	M3:+15.99491	2	1229,631104	b32.a1	2
b32	pepb32b15	NNMPIINEIRR		2	1369,737305	b32.a1	3
b32	pepb32b16	NNMPIINEIRR	M3:+15.99491	3	1385,732178	b32.a1	7
b32	pepb32b17	NTNITVCGK	C7:+57.02146	2	1006,499023	b32.a1	4
[truncated: 10,224 more rows]
